# Supplementary material for: Machine learning-based prediction of glioma grading
Source: PLoS One. 2025 Dec 26;20(12):e0314831. doi: 10.1371/journal.pone.0314831 (PMC12742763; doi:10.1371/journal.pone.0314831)
Supplement: S1 Table — (CSV) [file pone.0314831.s002.csv]

## Sheet: Sheet1
Grade	Subtype	CGGA_ID	Gender	Age_at_diagnosis	Race	IDH1	TP53	ATRX	PTEN	EGFR	CIC	MUC16	PIK3CA	NF1	PIK3R1	FUBP1	RB1	NOTCH1	BCOR	CSMD3	SMARCA4	GRIN2A	IDH2	FAT4	PDGFRA
LGG	Primary LGG	CGGA_528	Female	51	asian
LGG	Primary LGG	CGGA_579	Female	42	asian
LGG	Primary LGG	CGGA_653	Male	33	asian	missense_variant					missense_variant
LGG	Primary LGG	CGGA_715	Male	43	asian	missense_variant					missense_variant
LGG	Primary LGG	CGGA_726	Female	38	asian
LGG	Primary LGG	CGGA_755	Male	45	asian	missense_variant									inframe_deletion
LGG	Primary LGG	CGGA_762	Female	40	asian	missense_variant					missense_variant
LGG	Primary LGG	CGGA_785	Male	43	asian	missense_variant									missense_variant			missense_variant
LGG	Primary LGG	CGGA_835	Male	31	asian	missense_variant
LGG	Primary LGG	CGGA_836	Female	26	asian	missense_variant					frameshift_variant			frameshift_variant											missense_variant
LGG	Primary LGG	CGGA_858	Male	42	asian	missense_variant					missense_variant	missense_variant
LGG	Primary LGG	CGGA_864	Male	34	asian	missense_variant					stop_gained
LGG	Primary LGG	CGGA_871	Male	37	asian						frameshift_variant												missense_variant
LGG	Primary LGG	CGGA_892	Male	34	asian	missense_variant					frameshift_variant
LGG	Primary LGG	CGGA_893	Female	36	asian	missense_variant	multiple_variant	frameshift_variant
GBM	Primary GBM	CGGA_1222	Male	54	asian
LGG	Primary LGG	CGGA_1226	Female	33	asian
GBM	Recurrent GBM	CGGA_1227	Female	46	asian				missense_variant	missense_variant
GBM	Primary GBM	CGGA_1237	Male	62	asian					missense_variant
LGG	Primary LGG	CGGA_1242	Female	47	asian		multiple_variant	stop_gained
GBM	Recurrent GBM	CGGA_1244	Male	42	asian		missense_variant
GBM	Primary GBM	CGGA_1251	Female	42	asian		inframe_deletion							stop_gained
GBM	Recurrent GBM	CGGA_1254	Female	20	asian
GBM	Recurrent GBM	CGGA_1255	Male	49	asian		multiple_variant										multiple_variant
GBM	Primary GBM	CGGA_1256	Female	52	asian														missense_variant
GBM	Recurrent GBM	CGGA_1257	Male	59	asian
LGG	Primary LGG	CGGA_1259	Female	43	asian
GBM	Recurrent GBM	CGGA_1260	Male	32	asian		frameshift_variant												frameshift_variant
GBM	Primary GBM	CGGA_1261	Male	41	asian	missense_variant	missense_variant	frameshift_variant						multiple_variant
GBM	Recurrent GBM	CGGA_1266	Male	22	asian		frameshift_variant							frameshift_variant
GBM	Recurrent GBM	CGGA_1274	Female	41	asian		missense_variant																		missense_variant
GBM	Primary GBM	CGGA_1277	Female	33	asian		stop_gained							frameshift_variant										frameshift_variant
GBM	Primary GBM	CGGA_1279	Male	56	asian				frameshift_variant
GBM	Primary GBM	CGGA_1282	Female	33	asian				stop_gained
GBM	Primary GBM	CGGA_1287	Male	29	asian	missense_variant	disruptive_inframe_deletion	stop_gained					missense_variant
GBM	Primary GBM	CGGA_1288	Male	35	asian	missense_variant					missense_variant		missense_variant
LGG	Recurrent LGG	CGGA_1306	Male	48	asian
GBM	Primary GBM	CGGA_1314	Female	27	asian	missense_variant	missense_variant	missense_variant							missense_variant
LGG	Primary LGG	CGGA_1317	Male	45	asian	missense_variant
LGG	Primary LGG	CGGA_1318	Male	39	asian	missense_variant	missense_variant	stop_gained
GBM	Recurrent GBM	CGGA_1325	Male	20	asian
GBM	Primary GBM	CGGA_1328	Female	48	asian		missense_variant	missense_variant
LGG	Primary LGG	CGGA_1330	Male	47	asian		multiple_variant	frameshift_variant
GBM	Primary GBM	CGGA_1338	Female	61	asian		missense_variant		missense_variant						missense_variant
LGG	Primary LGG	CGGA_1339	Male	41	asian	missense_variant
GBM	Recurrent GBM	CGGA_1343	Male	34	asian		missense_variant		stop_gained							missense_variant								multiple_variant	multiple_variant
LGG	Primary LGG	CGGA_1350	Male	36	asian	missense_variant					missense_variant					frameshift_variant		multiple_variant
LGG	Primary LGG	CGGA_1361	Male	40	asian	missense_variant	multiple_variant	frameshift_variant
GBM	Primary GBM	CGGA_1365	Male	55	asian		missense_variant
LGG	Primary LGG	CGGA_1368	Male	49	asian	missense_variant
LGG	Primary LGG	CGGA_1373	Female	34	asian		multiple_variant	frameshift_variant
GBM	Primary GBM	CGGA_1378	Male	47	asian		multiple_variant	multiple_variant
GBM	Recurrent GBM	CGGA_1381	Female	36	asian							missense_variant
GBM	Primary GBM	CGGA_1382	Male	57	asian				frameshift_variant
GBM	Primary GBM	CGGA_1384	Female	39	asian	missense_variant	missense_variant
GBM	Recurrent GBM	CGGA_1394	Male	37	asian	missense_variant	stop_gained		missense_variant			multiple_variant	missense_variant
LGG	Primary LGG	CGGA_1406	Male	34	asian		stop_gained	missense_variant
GBM	Primary GBM	CGGA_1409	Female	24	asian		missense_variant
GBM	Recurrent GBM	CGGA_1415	Female	30	asian													missense_variant
GBM	Primary GBM	CGGA_1418	Female	73	asian		frameshift_variant		multiple_variant
GBM	Primary GBM	CGGA_1422	Male	76	asian				frameshift_variant					frameshift_variant
GBM	Recurrent GBM	CGGA_1429	Female	40	asian	missense_variant					missense_variant				inframe_deletion	multiple_variant		frameshift_variant	missense_variant
LGG	Primary LGG	CGGA_1446	Male	29	asian	missense_variant
LGG	Primary LGG	CGGA_1455	Male	40	asian	missense_variant					missense_variant
LGG	Primary LGG	CGGA_1463	Female	69	asian	missense_variant					stop_gained
GBM	Primary GBM	CGGA_1467	Male	58	asian	missense_variant	multiple_variant	stop_gained										stop_gained			missense_variant
GBM	Primary GBM	CGGA_1481	Male	55	asian		missense_variant
GBM	Primary GBM	CGGA_1486	Male	45	asian								missense_variant	multiple_variant
GBM	Primary GBM	CGGA_1494	Male	21	asian		stop_gained	missense_variant																	missense_variant
GBM	Primary GBM	CGGA_1498	Male	69	asian									multiple_variant
GBM	Primary GBM	CGGA_1503	Male	47	asian
LGG	Primary LGG	CGGA_1514	Female	57	asian				multiple_variant
GBM	Primary GBM	CGGA_1521	Female	63	asian
GBM	Primary GBM	CGGA_1635	Female	43	asian		missense_variant
LGG	Primary LGG	CGGA_1639	Male	61	asian
GBM	Primary GBM	CGGA_1650	Male	36	asian		missense_variant
GBM	Recurrent GBM	CGGA_1656	Male	56	asian					missense_variant										missense_variant
GBM	Primary GBM	CGGA_1699	Female	41	asian	missense_variant					inframe_deletion
LGG	Primary LGG	CGGA_1720	Male	35	asian	missense_variant
GBM	Primary GBM	CGGA_1722	Female	60	asian				stop_gained					stop_gained	missense_variant
GBM	Primary GBM	CGGA_1780	Female	57	asian
GBM	Primary GBM	CGGA_1807	Female	65	asian			missense_variant																	multiple_variant
GBM	Primary GBM	CGGA_1812	Male	65	asian									stop_gained
GBM	Recurrent GBM	CGGA_1814	Female	46	asian		missense_variant							multiple_variant
GBM	Primary GBM	CGGA_1826	Female	70	asian					missense_variant
LGG	Primary LGG	CGGA_1829	Male	23	asian
GBM	Primary GBM	CGGA_1833	Female	60	asian								missense_variant
GBM	Primary GBM	CGGA_1840	Female	58	asian			multiple_variant
LGG	Primary LGG	CGGA_1850	Male	29	asian	missense_variant	frameshift_variant	stop_gained
GBM	Primary GBM	CGGA_1901	Male	60	asian
GBM	Recurrent GBM	CGGA_1972	Male	47	asian					missense_variant
GBM	Recurrent GBM	CGGA_1985	Male	41	asian	missense_variant	missense_variant	stop_gained		missense_variant
LGG	Recurrent LGG	CGGA_2002	Male	40	asian	missense_variant	missense_variant
GBM	Recurrent GBM	CGGA_2003	Male	40	asian
GBM	Recurrent GBM	CGGA_2008	Male	56	asian								multiple_variant
LGG	Recurrent LGG	CGGA_2013	Male	41	asian	missense_variant	multiple_variant	frameshift_variant				missense_variant
GBM	Recurrent GBM	CGGA_2024	Female	19	asian
GBM	Recurrent GBM	CGGA_2038	Male	44	asian	missense_variant	missense_variant	frameshift_variant
GBM	Recurrent GBM	CGGA_2047	Female	64	asian		missense_variant					missense_variant												missense_variant
GBM	Recurrent GBM	CGGA_2053	Male	55	asian
GBM	Recurrent GBM	CGGA_2062	Female	63	asian	missense_variant	missense_variant	frameshift_variant																	missense_variant
GBM	Recurrent GBM	CGGA_2075	Male	63	asian		frameshift_variant		frameshift_variant					stop_gained
GBM	Recurrent GBM	CGGA_2088	Female	30	asian			missense_variant				missense_variant							missense_variant
GBM	Recurrent GBM	CGGA_2099	Female	40	asian
GBM	Recurrent GBM	CGGA_2106	Female	39	asian	missense_variant	missense_variant				missense_variant
GBM	Recurrent GBM	CGGA_2115	Female	31	asian		multiple_variant																		missense_variant
LGG	Primary LGG	CGGA_D12	Female	28	asian			stop_gained
LGG	Primary LGG	CGGA_D20	Female	40	asian		missense_variant
LGG	Primary LGG	CGGA_D22	Male	24	asian	missense_variant	missense_variant	missense_variant
LGG	Primary LGG	CGGA_D31	Male	28	asian		multiple_variant	frameshift_variant
LGG	Recurrent LGG	CGGA_D39	Female	27	asian		missense_variant
LGG	Primary LGG	CGGA_D47	Male	36	asian	missense_variant							missense_variant
LGG	Recurrent LGG	CGGA_D50	Male	30	asian	missense_variant					missense_variant
GBM	Recurrent GBM	CGGA_D51	Female	60	asian
GBM	Recurrent GBM	CGGA_J100	Male	55	asian		missense_variant	frameshift_variant				missense_variant
GBM	Primary GBM	CGGA_J105	Male	30	asian								missense_variant					frameshift_variant
LGG	Primary LGG	CGGA_J112	Male	25	asian	missense_variant	missense_variant	frameshift_variant
LGG	Recurrent LGG	CGGA_J130	Male	40	asian
GBM	Primary GBM	CGGA_J18	Female	38	asian	missense_variant	missense_variant	frameshift_variant
LGG	Recurrent LGG	CGGA_J24	Female	29	asian		missense_variant	stop_gained
LGG	Primary LGG	CGGA_J30	Male	38	asian	missense_variant												multiple_variant
GBM	Primary GBM	CGGA_J35	Male	53	asian		missense_variant	frameshift_variant						inframe_deletion
GBM	Primary GBM	CGGA_J36	Male	54	asian		missense_variant	frameshift_variant
LGG	Primary LGG	CGGA_J41	Male	44	asian		stop_gained	stop_gained
LGG	Recurrent LGG	CGGA_J42	Male	38	asian		multiple_variant
LGG	Primary LGG	CGGA_J43	Male	26	asian		missense_variant	frameshift_variant
LGG	Primary LGG	CGGA_J8	Male	45	asian
GBM	Primary GBM	CGGA_P100	Male	67	asian		missense_variant
GBM	Primary GBM	CGGA_P102	Male	30	asian	missense_variant	missense_variant	missense_variant																	missense_variant
LGG	Primary LGG	CGGA_P103	Male	34	asian	missense_variant
LGG	Primary LGG	CGGA_P107	Male	26	asian	missense_variant	missense_variant
LGG	Primary LGG	CGGA_P111	Female	44	asian	missense_variant	missense_variant
GBM	Primary GBM	CGGA_P112	Male	65	asian
LGG	Primary LGG	CGGA_P113	Male	32	asian
LGG	Primary LGG	CGGA_P114	Male	32	asian	missense_variant	frameshift_variant
LGG	Primary LGG	CGGA_P115	Male	25	asian
GBM	Primary GBM	CGGA_P116	Male	58	asian		missense_variant				multiple_variant						multiple_variant
LGG	Primary LGG	CGGA_P118	Female	43	asian	missense_variant	missense_variant				multiple_variant
LGG	Primary LGG	CGGA_P121	Male	39	asian
LGG	Recurrent LGG	CGGA_P122	Male	43	asian	missense_variant									missense_variant
LGG	Primary LGG	CGGA_P128	Male	41	asian	missense_variant
LGG	Primary LGG	CGGA_P132	Male	42	asian	missense_variant
LGG	Primary LGG	CGGA_P137	Male	42	asian	missense_variant	stop_gained	frameshift_variant						missense_variant				missense_variant
GBM	Primary GBM	CGGA_P143	Female	66	asian		missense_variant
LGG	Primary LGG	CGGA_P147	Male	52	asian	missense_variant					inframe_deletion		inframe_deletion			frameshift_variant		disruptive_inframe_deletion
LGG	Primary LGG	CGGA_P150	Male	34	asian	missense_variant	missense_variant
LGG	Primary LGG	CGGA_P151	Female	46	asian	missense_variant	multiple_variant	missense_variant				missense_variant
LGG	Primary LGG	CGGA_P153	Male	45	asian	missense_variant	missense_variant
LGG	Primary LGG	CGGA_P155	Male	50	asian														frameshift_variant
LGG	Primary LGG	CGGA_P156	Male	30	asian	missense_variant
LGG	Primary LGG	CGGA_P158	Male	27	asian	missense_variant					missense_variant
GBM	Primary GBM	CGGA_P160	Female	72	asian																				missense_variant
GBM	Primary GBM	CGGA_P164	Male	27	asian
LGG	Primary LGG	CGGA_P173	Male	31	asian	missense_variant	frameshift_variant	frameshift_variant
LGG	Primary LGG	CGGA_P174	Male	31	asian	missense_variant					multiple_variant
GBM	Recurrent GBM	CGGA_P175	Male	45	asian				missense_variant	missense_variant
LGG	Primary LGG	CGGA_P176	Female	32	asian	missense_variant					frameshift_variant
LGG	Primary LGG	CGGA_P177	Male	43	asian
GBM	Primary GBM	CGGA_P178	Female	52	asian		missense_variant
LGG	Primary LGG	CGGA_P179	Female	53	asian	missense_variant	missense_variant
GBM	Primary GBM	CGGA_P180	Male	47	asian	synonymous_variant			inframe_deletion													missense_variant
GBM	Recurrent GBM	CGGA_P182	Female	58	asian		missense_variant					missense_variant
LGG	Primary LGG	CGGA_P197	Male	37	asian	missense_variant
LGG	Recurrent LGG	CGGA_P198	Female	46	asian						missense_variant					frameshift_variant
GBM	Primary GBM	CGGA_P205	Male	66	asian
LGG	Recurrent LGG	CGGA_P270	Male	33	asian	missense_variant	missense_variant	multiple_variant
LGG	Primary LGG	CGGA_P271	Male	42	asian	missense_variant	frameshift_variant	multiple_variant
GBM	Recurrent GBM	CGGA_P335	Male	42	asian	missense_variant									inframe_deletion			multiple_variant
LGG	Recurrent LGG	CGGA_P392	Male	35	asian	missense_variant					frameshift_variant
GBM	Recurrent GBM	CGGA_P401	Male	31	asian	missense_variant	missense_variant	frameshift_variant
GBM	Recurrent GBM	CGGA_P411	Female	47	asian	missense_variant	missense_variant
GBM	Recurrent GBM	CGGA_P415	Female	56	asian
LGG	Primary LGG	CGGA_P422	Female	41	asian	missense_variant
LGG	Recurrent LGG	CGGA_P439	Male	45	asian	missense_variant	multiple_variant	missense_variant
LGG	Recurrent LGG	CGGA_P492	Female	44	asian	missense_variant					multiple_variant							inframe_deletion
GBM	Recurrent GBM	CGGA_P499	Female	69	asian
LGG	Recurrent LGG	CGGA_P500	Female	34	asian	missense_variant					missense_variant							missense_variant
LGG	Recurrent LGG	CGGA_P501	Male	27	asian	missense_variant	multiple_variant	stop_gained
LGG	Recurrent LGG	CGGA_P505	Male	34	asian	missense_variant	missense_variant	multiple_variant				missense_variant
GBM	Recurrent GBM	CGGA_P512	Male	23	asian		multiple_variant	frameshift_variant	multiple_variant					multiple_variant					frameshift_variant						missense_variant
GBM	Recurrent GBM	CGGA_P585	Male	50	asian		missense_variant
GBM	Recurrent GBM	CGGA_P596	Female	60	asian											stop_gained		multiple_variant					missense_variant
GBM	Primary GBM	CGGA_P609	Female	19	asian		missense_variant		frameshift_variant					multiple_variant
GBM	Recurrent GBM	CGGA_P610	Male	62	asian
LGG	Recurrent LGG	CGGA_P615	Male	40	asian	missense_variant
GBM	Recurrent GBM	CGGA_P619	Female	66	asian		missense_variant
GBM	Recurrent GBM	CGGA_P625	Female	46	asian	missense_variant	missense_variant	multiple_variant
LGG	Primary LGG	CGGA_P83	Female	28	asian	missense_variant	missense_variant	frameshift_variant
LGG	Primary LGG	CGGA_P84	Female	40	asian	missense_variant	frameshift_variant	missense_variant
LGG	Primary LGG	CGGA_P86	Female	34	asian	missense_variant
GBM	Recurrent GBM	CGGA_P87	Male	32	asian	missense_variant	missense_variant	frameshift_variant				multiple_variant			missense_variant						missense_variant			multiple_variant	multiple_variant
GBM	Recurrent GBM	CGGA_P89	Male	42	asian					multiple_variant
GBM	Primary GBM	CGGA_P90	Female	52	asian
LGG	Primary LGG	CGGA_P95	Female	44	asian	missense_variant	missense_variant	missense_variant							missense_variant						missense_variant
GBM	Recurrent GBM	CGGA_P99	Male	52	asian	missense_variant	missense_variant	frameshift_variant							inframe_deletion
