# Supplementary material for: Machine learning-based prediction of glioma grading
Source: PLoS One. 2025 Dec 26;20(12):e0314831. doi: 10.1371/journal.pone.0314831 (PMC12742763; doi:10.1371/journal.pone.0314831)
Supplement: S3 Table — (CSV) [file pone.0314831.s004.csv]

Grade	Project	Case_ID	Gender	Age_at_diagnosis	Primary_Diagnosis	Race	IDH1	TP53	ATRX	PTEN	EGFR	CIC	MUC16	PIK3CA	NF1	PIK3R1	FUBP1	RB1	NOTCH1	BCOR	CSMD3	SMARCA4	GRIN2A	IDH2	FAT4	PDGFRA
LGG	TCGA-LGG	TCGA-DU-8164	Male	51 years 108 days	Oligodendroglioma, NOS	white	MUTATED	NOT_MUTATED	NOT_MUTATED	NOT_MUTATED	NOT_MUTATED	NOT_MUTATED	NOT_MUTATED	MUTATED	NOT_MUTATED	NOT_MUTATED	MUTATED	NOT_MUTATED	NOT_MUTATED	NOT_MUTATED	NOT_MUTATED	NOT_MUTATED	NOT_MUTATED	NOT_MUTATED	NOT_MUTATED	NOT_MUTATED
LGG	TCGA-LGG	TCGA-QH-A6CY	Male	38 years 261 days	Mixed glioma	white	MUTATED	NOT_MUTATED	NOT_MUTATED	NOT_MUTATED	NOT_MUTATED	MUTATED	NOT_MUTATED	NOT_MUTATED	NOT_MUTATED	NOT_MUTATED	NOT_MUTATED	NOT_MUTATED	NOT_MUTATED	NOT_MUTATED	NOT_MUTATED	NOT_MUTATED	NOT_MUTATED	NOT_MUTATED	NOT_MUTATED	NOT_MUTATED
LGG	TCGA-LGG	TCGA-HW-A5KM	Male	35 years 62 days	Astrocytoma, NOS	white	MUTATED	MUTATED	MUTATED	NOT_MUTATED	NOT_MUTATED	NOT_MUTATED	NOT_MUTATED	NOT_MUTATED	NOT_MUTATED	NOT_MUTATED	NOT_MUTATED	NOT_MUTATED	NOT_MUTATED	NOT_MUTATED	NOT_MUTATED	NOT_MUTATED	NOT_MUTATED	NOT_MUTATED	NOT_MUTATED	NOT_MUTATED
LGG	TCGA-LGG	TCGA-E1-A7YE	Female	32 years 283 days	Astrocytoma, anaplastic	white	MUTATED	MUTATED	MUTATED	NOT_MUTATED	NOT_MUTATED	NOT_MUTATED	MUTATED	NOT_MUTATED	NOT_MUTATED	MUTATED	NOT_MUTATED	NOT_MUTATED	NOT_MUTATED	NOT_MUTATED	NOT_MUTATED	NOT_MUTATED	NOT_MUTATED	NOT_MUTATED	MUTATED	NOT_MUTATED
LGG	TCGA-LGG	TCGA-S9-A6WG	Male	31 years 187 days	Astrocytoma, anaplastic	white	MUTATED	MUTATED	MUTATED	NOT_MUTATED	NOT_MUTATED	NOT_MUTATED	NOT_MUTATED	NOT_MUTATED	NOT_MUTATED	NOT_MUTATED	NOT_MUTATED	NOT_MUTATED	NOT_MUTATED	NOT_MUTATED	NOT_MUTATED	NOT_MUTATED	NOT_MUTATED	NOT_MUTATED	NOT_MUTATED	NOT_MUTATED
LGG	TCGA-LGG	TCGA-DB-A4X9	Female	33 years 78 days	Mixed glioma	white	MUTATED	NOT_MUTATED	MUTATED	NOT_MUTATED	NOT_MUTATED	NOT_MUTATED	NOT_MUTATED	NOT_MUTATED	NOT_MUTATED	NOT_MUTATED	NOT_MUTATED	NOT_MUTATED	NOT_MUTATED	NOT_MUTATED	NOT_MUTATED	NOT_MUTATED	NOT_MUTATED	NOT_MUTATED	NOT_MUTATED	NOT_MUTATED
LGG	TCGA-LGG	TCGA-P5-A5F4	Female	35 years 68 days	Oligodendroglioma, anaplastic	white	MUTATED	MUTATED	NOT_MUTATED	NOT_MUTATED	NOT_MUTATED	NOT_MUTATED	NOT_MUTATED	NOT_MUTATED	NOT_MUTATED	NOT_MUTATED	NOT_MUTATED	NOT_MUTATED	NOT_MUTATED	NOT_MUTATED	NOT_MUTATED	NOT_MUTATED	NOT_MUTATED	NOT_MUTATED	NOT_MUTATED	NOT_MUTATED
LGG	TCGA-LGG	TCGA-FG-A4MY	Female	44 years 239 days	Mixed glioma	white	MUTATED	MUTATED	MUTATED	NOT_MUTATED	NOT_MUTATED	NOT_MUTATED	NOT_MUTATED	NOT_MUTATED	NOT_MUTATED	NOT_MUTATED	NOT_MUTATED	NOT_MUTATED	NOT_MUTATED	NOT_MUTATED	NOT_MUTATED	NOT_MUTATED	NOT_MUTATED	NOT_MUTATED	NOT_MUTATED	NOT_MUTATED
LGG	TCGA-LGG	TCGA-HT-A5R5	Female	33 years 350 days	Oligodendroglioma, NOS	white	MUTATED	MUTATED	MUTATED	NOT_MUTATED	NOT_MUTATED	NOT_MUTATED	NOT_MUTATED	NOT_MUTATED	NOT_MUTATED	NOT_MUTATED	NOT_MUTATED	NOT_MUTATED	NOT_MUTATED	NOT_MUTATED	NOT_MUTATED	NOT_MUTATED	NOT_MUTATED	NOT_MUTATED	NOT_MUTATED	NOT_MUTATED
LGG	TCGA-LGG	TCGA-DU-A76K	Male	87 years	Oligodendroglioma, NOS	white	NOT_MUTATED	NOT_MUTATED	NOT_MUTATED	NOT_MUTATED	NOT_MUTATED	NOT_MUTATED	NOT_MUTATED	NOT_MUTATED	NOT_MUTATED	NOT_MUTATED	NOT_MUTATED	NOT_MUTATED	NOT_MUTATED	NOT_MUTATED	NOT_MUTATED	NOT_MUTATED	NOT_MUTATED	NOT_MUTATED	NOT_MUTATED	NOT_MUTATED
LGG	TCGA-LGG	TCGA-QH-A6CV	Male	51 years 328 days	Mixed glioma	asian	NOT_MUTATED	NOT_MUTATED	NOT_MUTATED	NOT_MUTATED	NOT_MUTATED	NOT_MUTATED	NOT_MUTATED	NOT_MUTATED	NOT_MUTATED	NOT_MUTATED	NOT_MUTATED	NOT_MUTATED	NOT_MUTATED	NOT_MUTATED	NOT_MUTATED	NOT_MUTATED	NOT_MUTATED	NOT_MUTATED	NOT_MUTATED	NOT_MUTATED
LGG	TCGA-LGG	TCGA-FG-5962	Male	54 years 95 days	Oligodendroglioma, anaplastic	white	MUTATED	NOT_MUTATED	NOT_MUTATED	NOT_MUTATED	NOT_MUTATED	MUTATED	NOT_MUTATED	MUTATED	NOT_MUTATED	MUTATED	NOT_MUTATED	NOT_MUTATED	MUTATED	NOT_MUTATED	NOT_MUTATED	NOT_MUTATED	NOT_MUTATED	NOT_MUTATED	NOT_MUTATED	NOT_MUTATED
LGG	TCGA-LGG	TCGA-DU-6402	Male	52 years 214 days	Astrocytoma, anaplastic	white	NOT_MUTATED	NOT_MUTATED	NOT_MUTATED	MUTATED	NOT_MUTATED	NOT_MUTATED	NOT_MUTATED	NOT_MUTATED	MUTATED	NOT_MUTATED	NOT_MUTATED	NOT_MUTATED	NOT_MUTATED	NOT_MUTATED	NOT_MUTATED	NOT_MUTATED	NOT_MUTATED	NOT_MUTATED	MUTATED	NOT_MUTATED
LGG	TCGA-LGG	TCGA-DB-A75M	Male	47 years 123 days	Astrocytoma, NOS	white	MUTATED	MUTATED	MUTATED	NOT_MUTATED	NOT_MUTATED	NOT_MUTATED	NOT_MUTATED	NOT_MUTATED	NOT_MUTATED	NOT_MUTATED	NOT_MUTATED	NOT_MUTATED	NOT_MUTATED	NOT_MUTATED	NOT_MUTATED	NOT_MUTATED	NOT_MUTATED	NOT_MUTATED	NOT_MUTATED	NOT_MUTATED
LGG	TCGA-LGG	TCGA-DB-A4XG	Male	34 years 132 days	Oligodendroglioma, anaplastic	white	NOT_MUTATED	NOT_MUTATED	NOT_MUTATED	NOT_MUTATED	NOT_MUTATED	NOT_MUTATED	NOT_MUTATED	NOT_MUTATED	MUTATED	NOT_MUTATED	NOT_MUTATED	NOT_MUTATED	MUTATED	NOT_MUTATED	NOT_MUTATED	NOT_MUTATED	NOT_MUTATED	MUTATED	NOT_MUTATED	NOT_MUTATED
LGG	TCGA-LGG	TCGA-DU-5851	Female	40 years 192 days	Mixed glioma	white	MUTATED	NOT_MUTATED	MUTATED	NOT_MUTATED	NOT_MUTATED	NOT_MUTATED	NOT_MUTATED	NOT_MUTATED	NOT_MUTATED	NOT_MUTATED	NOT_MUTATED	NOT_MUTATED	NOT_MUTATED	NOT_MUTATED	NOT_MUTATED	NOT_MUTATED	NOT_MUTATED	NOT_MUTATED	NOT_MUTATED	NOT_MUTATED
LGG	TCGA-LGG	TCGA-DB-A4XH	Female	53 years 352 days	Mixed glioma	white	MUTATED	NOT_MUTATED	NOT_MUTATED	NOT_MUTATED	NOT_MUTATED	NOT_MUTATED	NOT_MUTATED	NOT_MUTATED	NOT_MUTATED	NOT_MUTATED	NOT_MUTATED	NOT_MUTATED	NOT_MUTATED	NOT_MUTATED	NOT_MUTATED	NOT_MUTATED	NOT_MUTATED	NOT_MUTATED	NOT_MUTATED	NOT_MUTATED
LGG	TCGA-LGG	TCGA-HT-7874	Female	41 years 70 days	Oligodendroglioma, anaplastic	white	MUTATED	NOT_MUTATED	NOT_MUTATED	NOT_MUTATED	NOT_MUTATED	NOT_MUTATED	NOT_MUTATED	MUTATED	NOT_MUTATED	NOT_MUTATED	NOT_MUTATED	NOT_MUTATED	NOT_MUTATED	NOT_MUTATED	NOT_MUTATED	NOT_MUTATED	NOT_MUTATED	NOT_MUTATED	NOT_MUTATED	NOT_MUTATED
LGG	TCGA-LGG	TCGA-DH-A66D	Female	43 years 161 days	Astrocytoma, anaplastic	white	MUTATED	MUTATED	MUTATED	NOT_MUTATED	NOT_MUTATED	NOT_MUTATED	NOT_MUTATED	NOT_MUTATED	NOT_MUTATED	NOT_MUTATED	NOT_MUTATED	NOT_MUTATED	NOT_MUTATED	NOT_MUTATED	NOT_MUTATED	NOT_MUTATED	NOT_MUTATED	NOT_MUTATED	NOT_MUTATED	NOT_MUTATED
LGG	TCGA-LGG	TCGA-DU-5871	Female	37 years 159 days	Mixed glioma	white	MUTATED	MUTATED	MUTATED	NOT_MUTATED	NOT_MUTATED	NOT_MUTATED	NOT_MUTATED	NOT_MUTATED	NOT_MUTATED	NOT_MUTATED	NOT_MUTATED	NOT_MUTATED	NOT_MUTATED	NOT_MUTATED	NOT_MUTATED	NOT_MUTATED	NOT_MUTATED	NOT_MUTATED	NOT_MUTATED	NOT_MUTATED
LGG	TCGA-LGG	TCGA-FG-A60J	Female	47 years 173 days	Mixed glioma	white	MUTATED	MUTATED	NOT_MUTATED	NOT_MUTATED	NOT_MUTATED	NOT_MUTATED	NOT_MUTATED	NOT_MUTATED	NOT_MUTATED	NOT_MUTATED	NOT_MUTATED	NOT_MUTATED	NOT_MUTATED	NOT_MUTATED	NOT_MUTATED	NOT_MUTATED	NOT_MUTATED	NOT_MUTATED	NOT_MUTATED	NOT_MUTATED
LGG	TCGA-LGG	TCGA-E1-A7Z3	Female	31 years 8 days	Astrocytoma, NOS	black or african american	MUTATED	MUTATED	MUTATED	NOT_MUTATED	NOT_MUTATED	NOT_MUTATED	NOT_MUTATED	NOT_MUTATED	NOT_MUTATED	NOT_MUTATED	NOT_MUTATED	NOT_MUTATED	NOT_MUTATED	NOT_MUTATED	NOT_MUTATED	NOT_MUTATED	NOT_MUTATED	NOT_MUTATED	NOT_MUTATED	NOT_MUTATED
LGG	TCGA-LGG	TCGA-DU-7011	Male	25 years 191 days	Mixed glioma	white	MUTATED	MUTATED	MUTATED	NOT_MUTATED	NOT_MUTATED	NOT_MUTATED	NOT_MUTATED	NOT_MUTATED	NOT_MUTATED	NOT_MUTATED	NOT_MUTATED	NOT_MUTATED	NOT_MUTATED	NOT_MUTATED	NOT_MUTATED	NOT_MUTATED	NOT_MUTATED	NOT_MUTATED	NOT_MUTATED	NOT_MUTATED
LGG	TCGA-LGG	TCGA-VW-A8FI	Male	66 years 305 days	Astrocytoma, anaplastic	white	NOT_MUTATED	MUTATED	NOT_MUTATED	NOT_MUTATED	NOT_MUTATED	NOT_MUTATED	NOT_MUTATED	MUTATED	NOT_MUTATED	NOT_MUTATED	NOT_MUTATED	NOT_MUTATED	NOT_MUTATED	NOT_MUTATED	NOT_MUTATED	NOT_MUTATED	NOT_MUTATED	NOT_MUTATED	NOT_MUTATED	NOT_MUTATED
LGG	TCGA-LGG	TCGA-DU-A7TB	Male	56 years 250 days	Oligodendroglioma, NOS	asian	NOT_MUTATED	NOT_MUTATED	NOT_MUTATED	NOT_MUTATED	NOT_MUTATED	NOT_MUTATED	NOT_MUTATED	NOT_MUTATED	NOT_MUTATED	MUTATED	NOT_MUTATED	NOT_MUTATED	NOT_MUTATED	NOT_MUTATED	NOT_MUTATED	NOT_MUTATED	NOT_MUTATED	NOT_MUTATED	NOT_MUTATED	NOT_MUTATED
LGG	TCGA-LGG	TCGA-HT-7856	Male	35 years 362 days	Oligodendroglioma, anaplastic	white	NOT_MUTATED	NOT_MUTATED	NOT_MUTATED	NOT_MUTATED	NOT_MUTATED	NOT_MUTATED	NOT_MUTATED	MUTATED	NOT_MUTATED	NOT_MUTATED	NOT_MUTATED	NOT_MUTATED	NOT_MUTATED	NOT_MUTATED	NOT_MUTATED	NOT_MUTATED	NOT_MUTATED	MUTATED	NOT_MUTATED	NOT_MUTATED
LGG	TCGA-LGG	TCGA-TQ-A7RU	Male	51 years 363 days	Oligodendroglioma, NOS	white	MUTATED	NOT_MUTATED	NOT_MUTATED	NOT_MUTATED	NOT_MUTATED	MUTATED	NOT_MUTATED	NOT_MUTATED	NOT_MUTATED	NOT_MUTATED	NOT_MUTATED	NOT_MUTATED	NOT_MUTATED	NOT_MUTATED	NOT_MUTATED	NOT_MUTATED	NOT_MUTATED	NOT_MUTATED	NOT_MUTATED	NOT_MUTATED
LGG	TCGA-LGG	TCGA-HW-7486	Male	37 years 32 days	Oligodendroglioma, NOS	white	MUTATED	NOT_MUTATED	NOT_MUTATED	NOT_MUTATED	NOT_MUTATED	NOT_MUTATED	NOT_MUTATED	NOT_MUTATED	NOT_MUTATED	NOT_MUTATED	NOT_MUTATED	NOT_MUTATED	NOT_MUTATED	NOT_MUTATED	NOT_MUTATED	NOT_MUTATED	NOT_MUTATED	NOT_MUTATED	NOT_MUTATED	NOT_MUTATED
LGG	TCGA-LGG	TCGA-DU-6399	Male	54 years 183 days	Oligodendroglioma, NOS	white	NOT_MUTATED	MUTATED	MUTATED	NOT_MUTATED	NOT_MUTATED	NOT_MUTATED	MUTATED	NOT_MUTATED	NOT_MUTATED	NOT_MUTATED	NOT_MUTATED	NOT_MUTATED	MUTATED	NOT_MUTATED	NOT_MUTATED	NOT_MUTATED	NOT_MUTATED	NOT_MUTATED	NOT_MUTATED	NOT_MUTATED
LGG	TCGA-LGG	TCGA-DU-A7TA	Male	32 years 76 days	Oligodendroglioma, NOS	white	NOT_MUTATED	MUTATED	MUTATED	NOT_MUTATED	NOT_MUTATED	NOT_MUTATED	MUTATED	NOT_MUTATED	NOT_MUTATED	NOT_MUTATED	NOT_MUTATED	NOT_MUTATED	NOT_MUTATED	NOT_MUTATED	NOT_MUTATED	NOT_MUTATED	NOT_MUTATED	MUTATED	NOT_MUTATED	NOT_MUTATED
LGG	TCGA-LGG	TCGA-HT-A5RA	Female	65 years 28 days	Astrocytoma, anaplastic	white	NOT_MUTATED	NOT_MUTATED	NOT_MUTATED	MUTATED	NOT_MUTATED	NOT_MUTATED	NOT_MUTATED	NOT_MUTATED	NOT_MUTATED	NOT_MUTATED	NOT_MUTATED	NOT_MUTATED	NOT_MUTATED	NOT_MUTATED	NOT_MUTATED	NOT_MUTATED	NOT_MUTATED	NOT_MUTATED	NOT_MUTATED	NOT_MUTATED
LGG	TCGA-LGG	TCGA-DB-5280	Male	43 years 131 days	Mixed glioma	white	MUTATED	MUTATED	NOT_MUTATED	NOT_MUTATED	NOT_MUTATED	NOT_MUTATED	NOT_MUTATED	NOT_MUTATED	NOT_MUTATED	NOT_MUTATED	NOT_MUTATED	NOT_MUTATED	NOT_MUTATED	NOT_MUTATED	NOT_MUTATED	NOT_MUTATED	NOT_MUTATED	NOT_MUTATED	NOT_MUTATED	NOT_MUTATED
LGG	TCGA-LGG	TCGA-DU-6405	Female	51 years 59 days	Astrocytoma, anaplastic	white	NOT_MUTATED	NOT_MUTATED	NOT_MUTATED	NOT_MUTATED	NOT_MUTATED	NOT_MUTATED	NOT_MUTATED	MUTATED	NOT_MUTATED	NOT_MUTATED	NOT_MUTATED	NOT_MUTATED	NOT_MUTATED	NOT_MUTATED	NOT_MUTATED	NOT_MUTATED	NOT_MUTATED	NOT_MUTATED	NOT_MUTATED	NOT_MUTATED
LGG	TCGA-LGG	TCGA-S9-A7J1	Male	43 years 221 days	Oligodendroglioma, NOS	white	MUTATED	NOT_MUTATED	NOT_MUTATED	NOT_MUTATED	NOT_MUTATED	MUTATED	NOT_MUTATED	MUTATED	NOT_MUTATED	NOT_MUTATED	MUTATED	NOT_MUTATED	NOT_MUTATED	NOT_MUTATED	NOT_MUTATED	NOT_MUTATED	NOT_MUTATED	NOT_MUTATED	NOT_MUTATED	NOT_MUTATED
LGG	TCGA-LGG	TCGA-S9-A7J2	Male	25 years 214 days	Oligodendroglioma, anaplastic	white	MUTATED	NOT_MUTATED	NOT_MUTATED	NOT_MUTATED	NOT_MUTATED	MUTATED	NOT_MUTATED	NOT_MUTATED	NOT_MUTATED	NOT_MUTATED	NOT_MUTATED	NOT_MUTATED	NOT_MUTATED	NOT_MUTATED	NOT_MUTATED	NOT_MUTATED	NOT_MUTATED	NOT_MUTATED	NOT_MUTATED	NOT_MUTATED
LGG	TCGA-LGG	TCGA-HW-7495	Female	45 years 24 days	Oligodendroglioma, NOS	white	MUTATED	NOT_MUTATED	NOT_MUTATED	NOT_MUTATED	NOT_MUTATED	MUTATED	NOT_MUTATED	NOT_MUTATED	NOT_MUTATED	NOT_MUTATED	NOT_MUTATED	NOT_MUTATED	NOT_MUTATED	NOT_MUTATED	NOT_MUTATED	NOT_MUTATED	NOT_MUTATED	NOT_MUTATED	NOT_MUTATED	NOT_MUTATED
LGG	TCGA-LGG	TCGA-FG-A710	Female	50 years 153 days	Oligodendroglioma, NOS	white	MUTATED	NOT_MUTATED	NOT_MUTATED	NOT_MUTATED	NOT_MUTATED	MUTATED	NOT_MUTATED	NOT_MUTATED	NOT_MUTATED	NOT_MUTATED	MUTATED	NOT_MUTATED	NOT_MUTATED	NOT_MUTATED	NOT_MUTATED	NOT_MUTATED	NOT_MUTATED	NOT_MUTATED	NOT_MUTATED	NOT_MUTATED
LGG	TCGA-LGG	TCGA-P5-A5ET	Male	27 years 166 days	Oligodendroglioma, NOS	white	MUTATED	NOT_MUTATED	NOT_MUTATED	NOT_MUTATED	NOT_MUTATED	NOT_MUTATED	NOT_MUTATED	NOT_MUTATED	NOT_MUTATED	NOT_MUTATED	NOT_MUTATED	NOT_MUTATED	MUTATED	NOT_MUTATED	NOT_MUTATED	NOT_MUTATED	NOT_MUTATED	NOT_MUTATED	NOT_MUTATED	NOT_MUTATED
LGG	TCGA-LGG	TCGA-DU-7300	Female	53 years 252 days	Oligodendroglioma, anaplastic	white	MUTATED	MUTATED	NOT_MUTATED	NOT_MUTATED	NOT_MUTATED	NOT_MUTATED	NOT_MUTATED	NOT_MUTATED	NOT_MUTATED	MUTATED	MUTATED	NOT_MUTATED	MUTATED	NOT_MUTATED	NOT_MUTATED	NOT_MUTATED	NOT_MUTATED	NOT_MUTATED	NOT_MUTATED	NOT_MUTATED
LGG	TCGA-LGG	TCGA-DU-A5TY	Female	46 years 144 days	Astrocytoma, anaplastic	white	NOT_MUTATED	NOT_MUTATED	NOT_MUTATED	NOT_MUTATED	NOT_MUTATED	NOT_MUTATED	NOT_MUTATED	NOT_MUTATED	NOT_MUTATED	NOT_MUTATED	NOT_MUTATED	NOT_MUTATED	NOT_MUTATED	NOT_MUTATED	NOT_MUTATED	NOT_MUTATED	NOT_MUTATED	NOT_MUTATED	NOT_MUTATED	NOT_MUTATED
LGG	TCGA-LGG	TCGA-VM-A8CH	Female	24 years 239 days	Astrocytoma, NOS	white	MUTATED	NOT_MUTATED	MUTATED	NOT_MUTATED	NOT_MUTATED	NOT_MUTATED	NOT_MUTATED	NOT_MUTATED	NOT_MUTATED	NOT_MUTATED	NOT_MUTATED	NOT_MUTATED	NOT_MUTATED	NOT_MUTATED	NOT_MUTATED	NOT_MUTATED	NOT_MUTATED	NOT_MUTATED	NOT_MUTATED	NOT_MUTATED
LGG	TCGA-LGG	TCGA-R8-A6YH	--	--	--	--	MUTATED	MUTATED	MUTATED	NOT_MUTATED	NOT_MUTATED	NOT_MUTATED	NOT_MUTATED	NOT_MUTATED	NOT_MUTATED	NOT_MUTATED	NOT_MUTATED	NOT_MUTATED	NOT_MUTATED	NOT_MUTATED	NOT_MUTATED	NOT_MUTATED	NOT_MUTATED	NOT_MUTATED	NOT_MUTATED	NOT_MUTATED
LGG	TCGA-LGG	TCGA-S9-A6WE	Male	34 years 70 days	Oligodendroglioma, NOS	white	MUTATED	NOT_MUTATED	NOT_MUTATED	NOT_MUTATED	NOT_MUTATED	MUTATED	NOT_MUTATED	NOT_MUTATED	NOT_MUTATED	NOT_MUTATED	NOT_MUTATED	NOT_MUTATED	NOT_MUTATED	NOT_MUTATED	NOT_MUTATED	NOT_MUTATED	NOT_MUTATED	NOT_MUTATED	NOT_MUTATED	NOT_MUTATED
LGG	TCGA-LGG	TCGA-HT-7681	Female	29 years 198 days	Mixed glioma	white	NOT_MUTATED	NOT_MUTATED	NOT_MUTATED	NOT_MUTATED	NOT_MUTATED	MUTATED	NOT_MUTATED	NOT_MUTATED	NOT_MUTATED	NOT_MUTATED	NOT_MUTATED	NOT_MUTATED	NOT_MUTATED	NOT_MUTATED	NOT_MUTATED	NOT_MUTATED	NOT_MUTATED	MUTATED	NOT_MUTATED	NOT_MUTATED
LGG	TCGA-LGG	TCGA-KT-A7W1	Female	45 years 124 days	Astrocytoma, anaplastic	white	NOT_MUTATED	NOT_MUTATED	NOT_MUTATED	NOT_MUTATED	MUTATED	NOT_MUTATED	NOT_MUTATED	MUTATED	NOT_MUTATED	NOT_MUTATED	NOT_MUTATED	NOT_MUTATED	NOT_MUTATED	NOT_MUTATED	NOT_MUTATED	NOT_MUTATED	MUTATED	NOT_MUTATED	NOT_MUTATED	NOT_MUTATED
LGG	TCGA-LGG	TCGA-FG-5964	Male	62 years 90 days	Oligodendroglioma, NOS	white	MUTATED	NOT_MUTATED	NOT_MUTATED	MUTATED	NOT_MUTATED	MUTATED	NOT_MUTATED	NOT_MUTATED	NOT_MUTATED	NOT_MUTATED	NOT_MUTATED	NOT_MUTATED	NOT_MUTATED	NOT_MUTATED	NOT_MUTATED	NOT_MUTATED	NOT_MUTATED	NOT_MUTATED	NOT_MUTATED	NOT_MUTATED
LGG	TCGA-LGG	TCGA-S9-A6TX	Male	46 years 224 days	Oligodendroglioma, anaplastic	white	MUTATED	NOT_MUTATED	NOT_MUTATED	NOT_MUTATED	NOT_MUTATED	MUTATED	NOT_MUTATED	NOT_MUTATED	NOT_MUTATED	NOT_MUTATED	MUTATED	NOT_MUTATED	NOT_MUTATED	NOT_MUTATED	NOT_MUTATED	NOT_MUTATED	NOT_MUTATED	NOT_MUTATED	NOT_MUTATED	NOT_MUTATED
LGG	TCGA-LGG	TCGA-P5-A5F2	Female	36 years 247 days	Astrocytoma, NOS	white	MUTATED	MUTATED	MUTATED	NOT_MUTATED	NOT_MUTATED	NOT_MUTATED	NOT_MUTATED	NOT_MUTATED	NOT_MUTATED	NOT_MUTATED	NOT_MUTATED	NOT_MUTATED	MUTATED	NOT_MUTATED	NOT_MUTATED	NOT_MUTATED	NOT_MUTATED	NOT_MUTATED	NOT_MUTATED	NOT_MUTATED
LGG	TCGA-LGG	TCGA-DU-5874	Female	62 years 202 days	Oligodendroglioma, NOS	white	MUTATED	NOT_MUTATED	NOT_MUTATED	NOT_MUTATED	NOT_MUTATED	NOT_MUTATED	NOT_MUTATED	NOT_MUTATED	NOT_MUTATED	NOT_MUTATED	NOT_MUTATED	NOT_MUTATED	NOT_MUTATED	NOT_MUTATED	NOT_MUTATED	NOT_MUTATED	NOT_MUTATED	NOT_MUTATED	NOT_MUTATED	NOT_MUTATED
LGG	TCGA-LGG	TCGA-DU-A5TT	Male	70 years 159 days	Oligodendroglioma, anaplastic	white	NOT_MUTATED	MUTATED	NOT_MUTATED	NOT_MUTATED	MUTATED	NOT_MUTATED	NOT_MUTATED	MUTATED	NOT_MUTATED	NOT_MUTATED	NOT_MUTATED	NOT_MUTATED	NOT_MUTATED	NOT_MUTATED	NOT_MUTATED	NOT_MUTATED	NOT_MUTATED	NOT_MUTATED	NOT_MUTATED	NOT_MUTATED
LGG	TCGA-LGG	TCGA-CS-5396	Female	53 years 41 days	Oligodendroglioma, anaplastic	white	MUTATED	MUTATED	NOT_MUTATED	NOT_MUTATED	NOT_MUTATED	NOT_MUTATED	NOT_MUTATED	NOT_MUTATED	NOT_MUTATED	NOT_MUTATED	NOT_MUTATED	NOT_MUTATED	NOT_MUTATED	NOT_MUTATED	NOT_MUTATED	NOT_MUTATED	NOT_MUTATED	NOT_MUTATED	NOT_MUTATED	NOT_MUTATED
LGG	TCGA-LGG	TCGA-DU-7302	Female	48 years 124 days	Oligodendroglioma, anaplastic	white	MUTATED	NOT_MUTATED	NOT_MUTATED	NOT_MUTATED	NOT_MUTATED	MUTATED	NOT_MUTATED	NOT_MUTATED	NOT_MUTATED	NOT_MUTATED	NOT_MUTATED	NOT_MUTATED	NOT_MUTATED	MUTATED	NOT_MUTATED	NOT_MUTATED	NOT_MUTATED	NOT_MUTATED	NOT_MUTATED	NOT_MUTATED
LGG	TCGA-LGG	TCGA-S9-A6TW	Male	40 years 69 days	Oligodendroglioma, anaplastic	white	MUTATED	NOT_MUTATED	NOT_MUTATED	MUTATED	NOT_MUTATED	MUTATED	NOT_MUTATED	MUTATED	NOT_MUTATED	NOT_MUTATED	NOT_MUTATED	NOT_MUTATED	NOT_MUTATED	NOT_MUTATED	NOT_MUTATED	NOT_MUTATED	NOT_MUTATED	NOT_MUTATED	NOT_MUTATED	NOT_MUTATED
LGG	TCGA-LGG	TCGA-RY-A845	Female	40 years 7 days	Mixed glioma	white	MUTATED	MUTATED	NOT_MUTATED	NOT_MUTATED	NOT_MUTATED	NOT_MUTATED	MUTATED	NOT_MUTATED	NOT_MUTATED	NOT_MUTATED	NOT_MUTATED	NOT_MUTATED	NOT_MUTATED	NOT_MUTATED	NOT_MUTATED	NOT_MUTATED	NOT_MUTATED	NOT_MUTATED	NOT_MUTATED	NOT_MUTATED
LGG	TCGA-LGG	TCGA-HT-A61A	Female	20 years 359 days	Oligodendroglioma, NOS	white	NOT_MUTATED	NOT_MUTATED	NOT_MUTATED	NOT_MUTATED	NOT_MUTATED	NOT_MUTATED	NOT_MUTATED	NOT_MUTATED	NOT_MUTATED	NOT_MUTATED	NOT_MUTATED	NOT_MUTATED	NOT_MUTATED	NOT_MUTATED	NOT_MUTATED	NOT_MUTATED	NOT_MUTATED	NOT_MUTATED	NOT_MUTATED	NOT_MUTATED
LGG	TCGA-LGG	TCGA-DU-7018	Female	57 years 200 days	Oligodendroglioma, anaplastic	white	MUTATED	NOT_MUTATED	NOT_MUTATED	NOT_MUTATED	NOT_MUTATED	MUTATED	NOT_MUTATED	MUTATED	NOT_MUTATED	NOT_MUTATED	NOT_MUTATED	NOT_MUTATED	MUTATED	NOT_MUTATED	NOT_MUTATED	MUTATED	NOT_MUTATED	NOT_MUTATED	NOT_MUTATED	NOT_MUTATED
LGG	TCGA-LGG	TCGA-HW-7489	Male	38 years 322 days	Mixed glioma	white	MUTATED	NOT_MUTATED	MUTATED	NOT_MUTATED	NOT_MUTATED	NOT_MUTATED	NOT_MUTATED	NOT_MUTATED	NOT_MUTATED	NOT_MUTATED	NOT_MUTATED	NOT_MUTATED	NOT_MUTATED	NOT_MUTATED	NOT_MUTATED	NOT_MUTATED	NOT_MUTATED	NOT_MUTATED	NOT_MUTATED	NOT_MUTATED
LGG	TCGA-LGG	TCGA-R8-A6ML	Male	52 years 192 days	Oligodendroglioma, anaplastic	white	MUTATED	NOT_MUTATED	NOT_MUTATED	NOT_MUTATED	NOT_MUTATED	MUTATED	NOT_MUTATED	NOT_MUTATED	NOT_MUTATED	NOT_MUTATED	NOT_MUTATED	NOT_MUTATED	MUTATED	NOT_MUTATED	NOT_MUTATED	NOT_MUTATED	NOT_MUTATED	NOT_MUTATED	NOT_MUTATED	NOT_MUTATED
LGG	TCGA-LGG	TCGA-DH-5144	Female	56 years 104 days	Oligodendroglioma, anaplastic	white	MUTATED	NOT_MUTATED	MUTATED	NOT_MUTATED	NOT_MUTATED	MUTATED	NOT_MUTATED	NOT_MUTATED	NOT_MUTATED	NOT_MUTATED	MUTATED	NOT_MUTATED	MUTATED	NOT_MUTATED	NOT_MUTATED	NOT_MUTATED	NOT_MUTATED	NOT_MUTATED	NOT_MUTATED	NOT_MUTATED
LGG	TCGA-LGG	TCGA-DU-7013	Male	59 years 275 days	Astrocytoma, anaplastic	white	NOT_MUTATED	MUTATED	NOT_MUTATED	NOT_MUTATED	NOT_MUTATED	NOT_MUTATED	NOT_MUTATED	NOT_MUTATED	NOT_MUTATED	NOT_MUTATED	NOT_MUTATED	NOT_MUTATED	NOT_MUTATED	NOT_MUTATED	NOT_MUTATED	NOT_MUTATED	NOT_MUTATED	NOT_MUTATED	NOT_MUTATED	NOT_MUTATED
LGG	TCGA-LGG	TCGA-CS-4941	Male	67 years 107 days	Astrocytoma, anaplastic	white	NOT_MUTATED	NOT_MUTATED	NOT_MUTATED	NOT_MUTATED	NOT_MUTATED	NOT_MUTATED	NOT_MUTATED	NOT_MUTATED	NOT_MUTATED	NOT_MUTATED	NOT_MUTATED	NOT_MUTATED	NOT_MUTATED	NOT_MUTATED	NOT_MUTATED	NOT_MUTATED	NOT_MUTATED	NOT_MUTATED	NOT_MUTATED	NOT_MUTATED
LGG	TCGA-LGG	TCGA-WY-A85E	Female	48 years 346 days	Mixed glioma	white	MUTATED	MUTATED	MUTATED	NOT_MUTATED	NOT_MUTATED	NOT_MUTATED	MUTATED	MUTATED	NOT_MUTATED	NOT_MUTATED	NOT_MUTATED	NOT_MUTATED	NOT_MUTATED	NOT_MUTATED	NOT_MUTATED	NOT_MUTATED	NOT_MUTATED	NOT_MUTATED	NOT_MUTATED	NOT_MUTATED
LGG	TCGA-LGG	TCGA-DH-A7UR	Female	59 years 254 days	Oligodendroglioma, anaplastic	white	NOT_MUTATED	NOT_MUTATED	NOT_MUTATED	NOT_MUTATED	NOT_MUTATED	MUTATED	NOT_MUTATED	NOT_MUTATED	NOT_MUTATED	NOT_MUTATED	MUTATED	NOT_MUTATED	NOT_MUTATED	NOT_MUTATED	NOT_MUTATED	NOT_MUTATED	NOT_MUTATED	MUTATED	MUTATED	NOT_MUTATED
LGG	TCGA-LGG	TCGA-HT-7689	Female	58 years 147 days	Oligodendroglioma, NOS	white	MUTATED	MUTATED	MUTATED	NOT_MUTATED	NOT_MUTATED	NOT_MUTATED	MUTATED	NOT_MUTATED	NOT_MUTATED	NOT_MUTATED	NOT_MUTATED	NOT_MUTATED	NOT_MUTATED	NOT_MUTATED	NOT_MUTATED	NOT_MUTATED	NOT_MUTATED	NOT_MUTATED	MUTATED	NOT_MUTATED
LGG	TCGA-LGG	TCGA-S9-A7R7	Male	27 years 247 days	Astrocytoma, NOS	white	MUTATED	MUTATED	MUTATED	NOT_MUTATED	NOT_MUTATED	NOT_MUTATED	NOT_MUTATED	MUTATED	NOT_MUTATED	NOT_MUTATED	NOT_MUTATED	NOT_MUTATED	NOT_MUTATED	MUTATED	NOT_MUTATED	NOT_MUTATED	NOT_MUTATED	NOT_MUTATED	NOT_MUTATED	NOT_MUTATED
LGG	TCGA-LGG	TCGA-HT-A619	Female	51 years 230 days	Oligodendroglioma, anaplastic	asian	MUTATED	NOT_MUTATED	NOT_MUTATED	NOT_MUTATED	NOT_MUTATED	MUTATED	MUTATED	NOT_MUTATED	NOT_MUTATED	NOT_MUTATED	NOT_MUTATED	NOT_MUTATED	NOT_MUTATED	NOT_MUTATED	NOT_MUTATED	NOT_MUTATED	NOT_MUTATED	NOT_MUTATED	NOT_MUTATED	NOT_MUTATED
LGG	TCGA-LGG	TCGA-DU-7012	Female	74 years 11 days	Astrocytoma, anaplastic	black or african american	NOT_MUTATED	NOT_MUTATED	NOT_MUTATED	MUTATED	MUTATED	NOT_MUTATED	NOT_MUTATED	NOT_MUTATED	NOT_MUTATED	NOT_MUTATED	NOT_MUTATED	NOT_MUTATED	NOT_MUTATED	NOT_MUTATED	NOT_MUTATED	NOT_MUTATED	NOT_MUTATED	NOT_MUTATED	NOT_MUTATED	NOT_MUTATED
LGG	TCGA-LGG	TCGA-S9-A6UB	Male	52 years 230 days	Oligodendroglioma, NOS	white	MUTATED	NOT_MUTATED	NOT_MUTATED	NOT_MUTATED	NOT_MUTATED	MUTATED	NOT_MUTATED	NOT_MUTATED	NOT_MUTATED	NOT_MUTATED	NOT_MUTATED	NOT_MUTATED	NOT_MUTATED	NOT_MUTATED	NOT_MUTATED	NOT_MUTATED	NOT_MUTATED	NOT_MUTATED	NOT_MUTATED	NOT_MUTATED
LGG	TCGA-LGG	TCGA-DB-5281	Male	61 years 62 days	Mixed glioma	white	MUTATED	MUTATED	MUTATED	NOT_MUTATED	NOT_MUTATED	NOT_MUTATED	MUTATED	NOT_MUTATED	NOT_MUTATED	NOT_MUTATED	NOT_MUTATED	NOT_MUTATED	NOT_MUTATED	NOT_MUTATED	NOT_MUTATED	NOT_MUTATED	NOT_MUTATED	NOT_MUTATED	NOT_MUTATED	NOT_MUTATED
LGG	TCGA-LGG	TCGA-QH-A6CX	Male	66 years 146 days	Astrocytoma, NOS	white	NOT_MUTATED	NOT_MUTATED	NOT_MUTATED	MUTATED	MUTATED	NOT_MUTATED	MUTATED	NOT_MUTATED	MUTATED	NOT_MUTATED	NOT_MUTATED	NOT_MUTATED	NOT_MUTATED	NOT_MUTATED	NOT_MUTATED	NOT_MUTATED	NOT_MUTATED	NOT_MUTATED	NOT_MUTATED	NOT_MUTATED
LGG	TCGA-LGG	TCGA-E1-5318	Female	42 years 32 days	Oligodendroglioma, NOS	white	NOT_MUTATED	NOT_MUTATED	NOT_MUTATED	NOT_MUTATED	NOT_MUTATED	MUTATED	NOT_MUTATED	NOT_MUTATED	NOT_MUTATED	NOT_MUTATED	NOT_MUTATED	NOT_MUTATED	NOT_MUTATED	MUTATED	NOT_MUTATED	NOT_MUTATED	NOT_MUTATED	MUTATED	NOT_MUTATED	NOT_MUTATED
LGG	TCGA-LGG	TCGA-CS-6290	Male	31 years 344 days	Astrocytoma, anaplastic	not reported	MUTATED	MUTATED	NOT_MUTATED	NOT_MUTATED	NOT_MUTATED	NOT_MUTATED	NOT_MUTATED	NOT_MUTATED	NOT_MUTATED	NOT_MUTATED	NOT_MUTATED	NOT_MUTATED	NOT_MUTATED	NOT_MUTATED	NOT_MUTATED	NOT_MUTATED	NOT_MUTATED	NOT_MUTATED	NOT_MUTATED	NOT_MUTATED
LGG	TCGA-LGG	TCGA-S9-A6U2	Female	48 years 268 days	Oligodendroglioma, NOS	white	MUTATED	NOT_MUTATED	NOT_MUTATED	NOT_MUTATED	NOT_MUTATED	MUTATED	NOT_MUTATED	MUTATED	NOT_MUTATED	NOT_MUTATED	NOT_MUTATED	NOT_MUTATED	NOT_MUTATED	NOT_MUTATED	NOT_MUTATED	NOT_MUTATED	NOT_MUTATED	NOT_MUTATED	NOT_MUTATED	NOT_MUTATED
LGG	TCGA-LGG	TCGA-HT-A74J	Male	33 years 340 days	Mixed glioma	white	MUTATED	MUTATED	MUTATED	NOT_MUTATED	NOT_MUTATED	NOT_MUTATED	NOT_MUTATED	NOT_MUTATED	NOT_MUTATED	NOT_MUTATED	NOT_MUTATED	NOT_MUTATED	NOT_MUTATED	NOT_MUTATED	NOT_MUTATED	NOT_MUTATED	NOT_MUTATED	NOT_MUTATED	NOT_MUTATED	NOT_MUTATED
LGG	TCGA-LGG	TCGA-WY-A859	Female	34 years 213 days	Astrocytoma, NOS	white	MUTATED	MUTATED	NOT_MUTATED	NOT_MUTATED	NOT_MUTATED	NOT_MUTATED	MUTATED	NOT_MUTATED	NOT_MUTATED	NOT_MUTATED	NOT_MUTATED	NOT_MUTATED	NOT_MUTATED	NOT_MUTATED	NOT_MUTATED	NOT_MUTATED	NOT_MUTATED	NOT_MUTATED	NOT_MUTATED	NOT_MUTATED
LGG	TCGA-LGG	TCGA-HT-A5RB	Male	24 years 54 days	Astrocytoma, NOS	white	MUTATED	MUTATED	NOT_MUTATED	NOT_MUTATED	NOT_MUTATED	NOT_MUTATED	MUTATED	NOT_MUTATED	NOT_MUTATED	NOT_MUTATED	NOT_MUTATED	NOT_MUTATED	NOT_MUTATED	NOT_MUTATED	NOT_MUTATED	NOT_MUTATED	NOT_MUTATED	NOT_MUTATED	NOT_MUTATED	NOT_MUTATED
LGG	TCGA-LGG	TCGA-DU-8168	Female	55 years 48 days	Oligodendroglioma, anaplastic	white	MUTATED	NOT_MUTATED	NOT_MUTATED	NOT_MUTATED	NOT_MUTATED	MUTATED	MUTATED	MUTATED	NOT_MUTATED	NOT_MUTATED	MUTATED	NOT_MUTATED	MUTATED	NOT_MUTATED	NOT_MUTATED	NOT_MUTATED	NOT_MUTATED	NOT_MUTATED	NOT_MUTATED	NOT_MUTATED
LGG	TCGA-LGG	TCGA-QH-A6X3	Male	27 years 323 days	Mixed glioma	white	MUTATED	MUTATED	NOT_MUTATED	NOT_MUTATED	NOT_MUTATED	NOT_MUTATED	NOT_MUTATED	NOT_MUTATED	NOT_MUTATED	NOT_MUTATED	NOT_MUTATED	NOT_MUTATED	NOT_MUTATED	NOT_MUTATED	NOT_MUTATED	NOT_MUTATED	NOT_MUTATED	NOT_MUTATED	NOT_MUTATED	NOT_MUTATED
LGG	TCGA-LGG	TCGA-DU-5853	Male	29 years 32 days	Mixed glioma	white	MUTATED	MUTATED	MUTATED	NOT_MUTATED	NOT_MUTATED	NOT_MUTATED	MUTATED	NOT_MUTATED	NOT_MUTATED	NOT_MUTATED	NOT_MUTATED	NOT_MUTATED	NOT_MUTATED	NOT_MUTATED	NOT_MUTATED	NOT_MUTATED	NOT_MUTATED	NOT_MUTATED	NOT_MUTATED	NOT_MUTATED
LGG	TCGA-LGG	TCGA-CS-6667	Female	39 years 131 days	Astrocytoma, NOS	white	MUTATED	MUTATED	NOT_MUTATED	NOT_MUTATED	NOT_MUTATED	NOT_MUTATED	NOT_MUTATED	NOT_MUTATED	NOT_MUTATED	NOT_MUTATED	NOT_MUTATED	NOT_MUTATED	NOT_MUTATED	NOT_MUTATED	NOT_MUTATED	NOT_MUTATED	NOT_MUTATED	NOT_MUTATED	MUTATED	NOT_MUTATED
LGG	TCGA-LGG	TCGA-S9-A89V	Male	70 years 3 days	Astrocytoma, anaplastic	white	NOT_MUTATED	NOT_MUTATED	MUTATED	NOT_MUTATED	NOT_MUTATED	NOT_MUTATED	NOT_MUTATED	NOT_MUTATED	MUTATED	NOT_MUTATED	NOT_MUTATED	NOT_MUTATED	NOT_MUTATED	NOT_MUTATED	NOT_MUTATED	NOT_MUTATED	NOT_MUTATED	NOT_MUTATED	NOT_MUTATED	NOT_MUTATED
LGG	TCGA-LGG	TCGA-HT-8012	Female	30 years 338 days	Oligodendroglioma, NOS	white	MUTATED	NOT_MUTATED	NOT_MUTATED	NOT_MUTATED	NOT_MUTATED	MUTATED	NOT_MUTATED	NOT_MUTATED	NOT_MUTATED	NOT_MUTATED	NOT_MUTATED	NOT_MUTATED	MUTATED	NOT_MUTATED	NOT_MUTATED	NOT_MUTATED	NOT_MUTATED	NOT_MUTATED	NOT_MUTATED	NOT_MUTATED
LGG	TCGA-LGG	TCGA-S9-A7IY	Male	39 years 178 days	Mixed glioma	white	MUTATED	NOT_MUTATED	NOT_MUTATED	NOT_MUTATED	NOT_MUTATED	MUTATED	NOT_MUTATED	NOT_MUTATED	NOT_MUTATED	MUTATED	MUTATED	NOT_MUTATED	NOT_MUTATED	NOT_MUTATED	NOT_MUTATED	NOT_MUTATED	NOT_MUTATED	NOT_MUTATED	NOT_MUTATED	NOT_MUTATED
LGG	TCGA-LGG	TCGA-TQ-A7RS	Female	25 years 41 days	Oligodendroglioma, NOS	white	MUTATED	NOT_MUTATED	NOT_MUTATED	NOT_MUTATED	NOT_MUTATED	MUTATED	NOT_MUTATED	NOT_MUTATED	NOT_MUTATED	NOT_MUTATED	NOT_MUTATED	NOT_MUTATED	NOT_MUTATED	NOT_MUTATED	NOT_MUTATED	NOT_MUTATED	NOT_MUTATED	NOT_MUTATED	NOT_MUTATED	MUTATED
LGG	TCGA-LGG	TCGA-QH-A6XC	Male	48 years 160 days	Astrocytoma, anaplastic	white	NOT_MUTATED	NOT_MUTATED	NOT_MUTATED	NOT_MUTATED	MUTATED	NOT_MUTATED	NOT_MUTATED	NOT_MUTATED	NOT_MUTATED	NOT_MUTATED	NOT_MUTATED	NOT_MUTATED	NOT_MUTATED	NOT_MUTATED	NOT_MUTATED	NOT_MUTATED	NOT_MUTATED	NOT_MUTATED	NOT_MUTATED	NOT_MUTATED
LGG	TCGA-LGG	TCGA-CS-6668	Female	57 years 17 days	Oligodendroglioma, NOS	white	MUTATED	NOT_MUTATED	NOT_MUTATED	NOT_MUTATED	NOT_MUTATED	MUTATED	NOT_MUTATED	NOT_MUTATED	NOT_MUTATED	NOT_MUTATED	NOT_MUTATED	NOT_MUTATED	NOT_MUTATED	NOT_MUTATED	NOT_MUTATED	NOT_MUTATED	NOT_MUTATED	NOT_MUTATED	NOT_MUTATED	NOT_MUTATED
LGG	TCGA-LGG	TCGA-DB-5277	Male	34 years 307 days	Astrocytoma, anaplastic	white	MUTATED	MUTATED	NOT_MUTATED	NOT_MUTATED	NOT_MUTATED	NOT_MUTATED	NOT_MUTATED	NOT_MUTATED	NOT_MUTATED	NOT_MUTATED	NOT_MUTATED	NOT_MUTATED	NOT_MUTATED	NOT_MUTATED	NOT_MUTATED	NOT_MUTATED	NOT_MUTATED	NOT_MUTATED	NOT_MUTATED	NOT_MUTATED
LGG	TCGA-LGG	TCGA-CS-6186	Male	58 years 137 days	Mixed glioma	white	NOT_MUTATED	NOT_MUTATED	NOT_MUTATED	NOT_MUTATED	NOT_MUTATED	NOT_MUTATED	NOT_MUTATED	NOT_MUTATED	NOT_MUTATED	NOT_MUTATED	NOT_MUTATED	NOT_MUTATED	NOT_MUTATED	NOT_MUTATED	NOT_MUTATED	NOT_MUTATED	NOT_MUTATED	NOT_MUTATED	NOT_MUTATED	NOT_MUTATED
LGG	TCGA-LGG	TCGA-HT-A4DS	Female	55 years 208 days	Astrocytoma, anaplastic	white	NOT_MUTATED	MUTATED	NOT_MUTATED	NOT_MUTATED	NOT_MUTATED	NOT_MUTATED	NOT_MUTATED	NOT_MUTATED	MUTATED	NOT_MUTATED	NOT_MUTATED	NOT_MUTATED	NOT_MUTATED	NOT_MUTATED	NOT_MUTATED	NOT_MUTATED	NOT_MUTATED	NOT_MUTATED	NOT_MUTATED	NOT_MUTATED
LGG	TCGA-LGG	TCGA-DU-8165	Female	60 years 49 days	Oligodendroglioma, NOS	white	NOT_MUTATED	MUTATED	NOT_MUTATED	NOT_MUTATED	NOT_MUTATED	NOT_MUTATED	NOT_MUTATED	MUTATED	NOT_MUTATED	NOT_MUTATED	NOT_MUTATED	NOT_MUTATED	NOT_MUTATED	NOT_MUTATED	NOT_MUTATED	NOT_MUTATED	NOT_MUTATED	NOT_MUTATED	NOT_MUTATED	NOT_MUTATED
LGG	TCGA-LGG	TCGA-HT-7605	Male	38 years 13 days	Oligodendroglioma, NOS	white	MUTATED	NOT_MUTATED	NOT_MUTATED	NOT_MUTATED	NOT_MUTATED	NOT_MUTATED	NOT_MUTATED	NOT_MUTATED	NOT_MUTATED	NOT_MUTATED	NOT_MUTATED	NOT_MUTATED	NOT_MUTATED	NOT_MUTATED	NOT_MUTATED	NOT_MUTATED	NOT_MUTATED	NOT_MUTATED	NOT_MUTATED	NOT_MUTATED
LGG	TCGA-LGG	TCGA-DU-6410	Male	56 years 113 days	Oligodendroglioma, anaplastic	white	MUTATED	NOT_MUTATED	NOT_MUTATED	NOT_MUTATED	NOT_MUTATED	NOT_MUTATED	NOT_MUTATED	NOT_MUTATED	NOT_MUTATED	NOT_MUTATED	NOT_MUTATED	NOT_MUTATED	NOT_MUTATED	NOT_MUTATED	NOT_MUTATED	NOT_MUTATED	NOT_MUTATED	NOT_MUTATED	NOT_MUTATED	NOT_MUTATED
LGG	TCGA-LGG	TCGA-RY-A83Z	Female	54 years 180 days	Astrocytoma, anaplastic	white	MUTATED	MUTATED	MUTATED	NOT_MUTATED	NOT_MUTATED	NOT_MUTATED	NOT_MUTATED	NOT_MUTATED	NOT_MUTATED	NOT_MUTATED	NOT_MUTATED	NOT_MUTATED	NOT_MUTATED	NOT_MUTATED	NOT_MUTATED	NOT_MUTATED	NOT_MUTATED	NOT_MUTATED	NOT_MUTATED	NOT_MUTATED
LGG	TCGA-LGG	TCGA-HW-8321	Male	31 years 152 days	Astrocytoma, NOS	white	MUTATED	MUTATED	NOT_MUTATED	NOT_MUTATED	NOT_MUTATED	NOT_MUTATED	NOT_MUTATED	NOT_MUTATED	NOT_MUTATED	NOT_MUTATED	NOT_MUTATED	NOT_MUTATED	NOT_MUTATED	NOT_MUTATED	NOT_MUTATED	NOT_MUTATED	NOT_MUTATED	NOT_MUTATED	NOT_MUTATED	NOT_MUTATED
LGG	TCGA-LGG	TCGA-S9-A7QW	Female	54 years 146 days	Astrocytoma, anaplastic	white	MUTATED	MUTATED	MUTATED	NOT_MUTATED	NOT_MUTATED	NOT_MUTATED	NOT_MUTATED	NOT_MUTATED	NOT_MUTATED	NOT_MUTATED	NOT_MUTATED	NOT_MUTATED	NOT_MUTATED	NOT_MUTATED	NOT_MUTATED	NOT_MUTATED	NOT_MUTATED	NOT_MUTATED	NOT_MUTATED	NOT_MUTATED
LGG	TCGA-LGG	TCGA-S9-A6WL	Male	52 years 241 days	Astrocytoma, anaplastic	white	MUTATED	NOT_MUTATED	NOT_MUTATED	NOT_MUTATED	NOT_MUTATED	NOT_MUTATED	NOT_MUTATED	NOT_MUTATED	NOT_MUTATED	NOT_MUTATED	NOT_MUTATED	NOT_MUTATED	NOT_MUTATED	MUTATED	NOT_MUTATED	NOT_MUTATED	NOT_MUTATED	NOT_MUTATED	NOT_MUTATED	NOT_MUTATED
LGG	TCGA-LGG	TCGA-DU-A5TW	Female	33 years 54 days	Astrocytoma, anaplastic	black or african american	MUTATED	MUTATED	MUTATED	NOT_MUTATED	NOT_MUTATED	NOT_MUTATED	MUTATED	NOT_MUTATED	NOT_MUTATED	NOT_MUTATED	NOT_MUTATED	NOT_MUTATED	NOT_MUTATED	NOT_MUTATED	NOT_MUTATED	NOT_MUTATED	NOT_MUTATED	NOT_MUTATED	NOT_MUTATED	NOT_MUTATED
LGG	TCGA-LGG	TCGA-HW-A5KL	Female	42 years 173 days	Astrocytoma, NOS	white	MUTATED	MUTATED	MUTATED	NOT_MUTATED	NOT_MUTATED	NOT_MUTATED	NOT_MUTATED	NOT_MUTATED	NOT_MUTATED	NOT_MUTATED	NOT_MUTATED	NOT_MUTATED	NOT_MUTATED	NOT_MUTATED	NOT_MUTATED	NOT_MUTATED	NOT_MUTATED	NOT_MUTATED	NOT_MUTATED	NOT_MUTATED
LGG	TCGA-LGG	TCGA-WY-A85A	Male	20 years 75 days	Astrocytoma, NOS	white	NOT_MUTATED	NOT_MUTATED	MUTATED	NOT_MUTATED	NOT_MUTATED	NOT_MUTATED	NOT_MUTATED	NOT_MUTATED	NOT_MUTATED	NOT_MUTATED	NOT_MUTATED	NOT_MUTATED	NOT_MUTATED	NOT_MUTATED	NOT_MUTATED	MUTATED	NOT_MUTATED	NOT_MUTATED	NOT_MUTATED	NOT_MUTATED
LGG	TCGA-LGG	TCGA-P5-A72Z	Female	64 years 106 days	Oligodendroglioma, anaplastic	white	MUTATED	NOT_MUTATED	NOT_MUTATED	NOT_MUTATED	NOT_MUTATED	MUTATED	NOT_MUTATED	NOT_MUTATED	NOT_MUTATED	NOT_MUTATED	NOT_MUTATED	NOT_MUTATED	NOT_MUTATED	NOT_MUTATED	NOT_MUTATED	NOT_MUTATED	NOT_MUTATED	NOT_MUTATED	NOT_MUTATED	NOT_MUTATED
LGG	TCGA-LGG	TCGA-DU-8163	Male	29 years 232 days	Mixed glioma	white	MUTATED	MUTATED	MUTATED	NOT_MUTATED	NOT_MUTATED	NOT_MUTATED	NOT_MUTATED	NOT_MUTATED	NOT_MUTATED	NOT_MUTATED	NOT_MUTATED	NOT_MUTATED	NOT_MUTATED	NOT_MUTATED	NOT_MUTATED	NOT_MUTATED	NOT_MUTATED	NOT_MUTATED	NOT_MUTATED	NOT_MUTATED
LGG	TCGA-LGG	TCGA-DB-5275	Male	36 years 222 days	Mixed glioma	white	MUTATED	MUTATED	MUTATED	NOT_MUTATED	NOT_MUTATED	NOT_MUTATED	MUTATED	NOT_MUTATED	NOT_MUTATED	NOT_MUTATED	NOT_MUTATED	NOT_MUTATED	NOT_MUTATED	NOT_MUTATED	NOT_MUTATED	NOT_MUTATED	NOT_MUTATED	NOT_MUTATED	NOT_MUTATED	NOT_MUTATED
LGG	TCGA-LGG	TCGA-FG-8187	Male	31 years 362 days	Mixed glioma	white	MUTATED	NOT_MUTATED	NOT_MUTATED	NOT_MUTATED	NOT_MUTATED	NOT_MUTATED	NOT_MUTATED	NOT_MUTATED	NOT_MUTATED	NOT_MUTATED	NOT_MUTATED	NOT_MUTATED	NOT_MUTATED	NOT_MUTATED	NOT_MUTATED	NOT_MUTATED	NOT_MUTATED	NOT_MUTATED	NOT_MUTATED	NOT_MUTATED
LGG	TCGA-LGG	TCGA-P5-A5EU	Male	35 years 68 days	Astrocytoma, anaplastic	white	MUTATED	MUTATED	MUTATED	NOT_MUTATED	NOT_MUTATED	NOT_MUTATED	NOT_MUTATED	NOT_MUTATED	NOT_MUTATED	MUTATED	NOT_MUTATED	NOT_MUTATED	NOT_MUTATED	NOT_MUTATED	NOT_MUTATED	NOT_MUTATED	NOT_MUTATED	NOT_MUTATED	NOT_MUTATED	NOT_MUTATED
LGG	TCGA-LGG	TCGA-HT-7478	Male	36 years 67 days	Astrocytoma, NOS	white	MUTATED	MUTATED	MUTATED	NOT_MUTATED	NOT_MUTATED	NOT_MUTATED	NOT_MUTATED	MUTATED	NOT_MUTATED	NOT_MUTATED	NOT_MUTATED	NOT_MUTATED	NOT_MUTATED	NOT_MUTATED	NOT_MUTATED	NOT_MUTATED	NOT_MUTATED	NOT_MUTATED	NOT_MUTATED	NOT_MUTATED
LGG	TCGA-LGG	TCGA-QH-A65S	Female	32 years 173 days	Mixed glioma	white	NOT_MUTATED	MUTATED	MUTATED	NOT_MUTATED	NOT_MUTATED	NOT_MUTATED	NOT_MUTATED	NOT_MUTATED	NOT_MUTATED	NOT_MUTATED	NOT_MUTATED	NOT_MUTATED	NOT_MUTATED	NOT_MUTATED	NOT_MUTATED	NOT_MUTATED	NOT_MUTATED	NOT_MUTATED	NOT_MUTATED	NOT_MUTATED
LGG	TCGA-LGG	TCGA-HT-7881	Male	38 years 292 days	Oligodendroglioma, NOS	black or african american	MUTATED	NOT_MUTATED	NOT_MUTATED	NOT_MUTATED	NOT_MUTATED	NOT_MUTATED	NOT_MUTATED	NOT_MUTATED	NOT_MUTATED	NOT_MUTATED	NOT_MUTATED	NOT_MUTATED	NOT_MUTATED	NOT_MUTATED	NOT_MUTATED	NOT_MUTATED	NOT_MUTATED	NOT_MUTATED	NOT_MUTATED	NOT_MUTATED
LGG	TCGA-LGG	TCGA-TQ-A7RO	Male	29 years 298 days	Mixed glioma	black or african american	NOT_MUTATED	NOT_MUTATED	NOT_MUTATED	NOT_MUTATED	NOT_MUTATED	MUTATED	NOT_MUTATED	MUTATED	NOT_MUTATED	NOT_MUTATED	NOT_MUTATED	NOT_MUTATED	NOT_MUTATED	NOT_MUTATED	NOT_MUTATED	NOT_MUTATED	NOT_MUTATED	MUTATED	NOT_MUTATED	NOT_MUTATED
LGG	TCGA-LGG	TCGA-FG-8188	Male	41 years 76 days	Mixed glioma	white	MUTATED	MUTATED	MUTATED	NOT_MUTATED	NOT_MUTATED	NOT_MUTATED	NOT_MUTATED	NOT_MUTATED	NOT_MUTATED	MUTATED	NOT_MUTATED	NOT_MUTATED	NOT_MUTATED	NOT_MUTATED	NOT_MUTATED	NOT_MUTATED	NOT_MUTATED	NOT_MUTATED	NOT_MUTATED	NOT_MUTATED
LGG	TCGA-LGG	TCGA-FG-8182	Male	35 years 189 days	Oligodendroglioma, NOS	white	MUTATED	MUTATED	MUTATED	NOT_MUTATED	NOT_MUTATED	NOT_MUTATED	MUTATED	NOT_MUTATED	NOT_MUTATED	NOT_MUTATED	NOT_MUTATED	NOT_MUTATED	NOT_MUTATED	NOT_MUTATED	NOT_MUTATED	NOT_MUTATED	NOT_MUTATED	NOT_MUTATED	NOT_MUTATED	NOT_MUTATED
LGG	TCGA-LGG	TCGA-HT-A5R7	Female	33 years 39 days	Astrocytoma, anaplastic	white	MUTATED	NOT_MUTATED	MUTATED	NOT_MUTATED	NOT_MUTATED	NOT_MUTATED	NOT_MUTATED	NOT_MUTATED	NOT_MUTATED	NOT_MUTATED	NOT_MUTATED	NOT_MUTATED	NOT_MUTATED	NOT_MUTATED	NOT_MUTATED	NOT_MUTATED	MUTATED	NOT_MUTATED	NOT_MUTATED	NOT_MUTATED
LGG	TCGA-LGG	TCGA-DB-5276	Male	32 years 50 days	Mixed glioma	white	MUTATED	MUTATED	MUTATED	NOT_MUTATED	NOT_MUTATED	NOT_MUTATED	NOT_MUTATED	NOT_MUTATED	NOT_MUTATED	NOT_MUTATED	NOT_MUTATED	NOT_MUTATED	NOT_MUTATED	MUTATED	NOT_MUTATED	NOT_MUTATED	NOT_MUTATED	NOT_MUTATED	NOT_MUTATED	NOT_MUTATED
LGG	TCGA-LGG	TCGA-HT-8113	Female	49 years 276 days	Oligodendroglioma, NOS	black or african american	NOT_MUTATED	NOT_MUTATED	NOT_MUTATED	NOT_MUTATED	NOT_MUTATED	NOT_MUTATED	NOT_MUTATED	NOT_MUTATED	NOT_MUTATED	NOT_MUTATED	NOT_MUTATED	NOT_MUTATED	NOT_MUTATED	NOT_MUTATED	NOT_MUTATED	NOT_MUTATED	NOT_MUTATED	MUTATED	NOT_MUTATED	NOT_MUTATED
LGG	TCGA-LGG	TCGA-S9-A7R2	Male	69 years 217 days	Astrocytoma, anaplastic	white	NOT_MUTATED	NOT_MUTATED	NOT_MUTATED	NOT_MUTATED	MUTATED	NOT_MUTATED	NOT_MUTATED	NOT_MUTATED	NOT_MUTATED	NOT_MUTATED	NOT_MUTATED	NOT_MUTATED	NOT_MUTATED	NOT_MUTATED	NOT_MUTATED	NOT_MUTATED	NOT_MUTATED	NOT_MUTATED	NOT_MUTATED	NOT_MUTATED
LGG	TCGA-LGG	TCGA-HT-7483	Male	14 years 154 days	Mixed glioma	white	MUTATED	MUTATED	NOT_MUTATED	NOT_MUTATED	NOT_MUTATED	NOT_MUTATED	NOT_MUTATED	NOT_MUTATED	NOT_MUTATED	NOT_MUTATED	NOT_MUTATED	NOT_MUTATED	NOT_MUTATED	NOT_MUTATED	NOT_MUTATED	NOT_MUTATED	NOT_MUTATED	NOT_MUTATED	NOT_MUTATED	NOT_MUTATED
LGG	TCGA-LGG	TCGA-S9-A7IS	Female	33 years 349 days	Astrocytoma, anaplastic	white	MUTATED	NOT_MUTATED	MUTATED	NOT_MUTATED	NOT_MUTATED	NOT_MUTATED	NOT_MUTATED	NOT_MUTATED	NOT_MUTATED	NOT_MUTATED	NOT_MUTATED	NOT_MUTATED	NOT_MUTATED	NOT_MUTATED	NOT_MUTATED	NOT_MUTATED	NOT_MUTATED	NOT_MUTATED	NOT_MUTATED	MUTATED
LGG	TCGA-LGG	TCGA-QH-A6X4	Male	47 years 92 days	Mixed glioma	white	MUTATED	NOT_MUTATED	NOT_MUTATED	NOT_MUTATED	NOT_MUTATED	MUTATED	NOT_MUTATED	NOT_MUTATED	NOT_MUTATED	NOT_MUTATED	MUTATED	NOT_MUTATED	NOT_MUTATED	NOT_MUTATED	NOT_MUTATED	NOT_MUTATED	NOT_MUTATED	NOT_MUTATED	NOT_MUTATED	NOT_MUTATED
LGG	TCGA-LGG	TCGA-DU-A5TP	Male	33 years 58 days	Astrocytoma, anaplastic	white	MUTATED	MUTATED	MUTATED	NOT_MUTATED	NOT_MUTATED	NOT_MUTATED	NOT_MUTATED	NOT_MUTATED	NOT_MUTATED	NOT_MUTATED	NOT_MUTATED	NOT_MUTATED	NOT_MUTATED	NOT_MUTATED	NOT_MUTATED	NOT_MUTATED	NOT_MUTATED	NOT_MUTATED	NOT_MUTATED	NOT_MUTATED
LGG	TCGA-LGG	TCGA-FG-6692	Male	63 years 364 days	Oligodendroglioma, anaplastic	white	NOT_MUTATED	NOT_MUTATED	NOT_MUTATED	MUTATED	MUTATED	NOT_MUTATED	NOT_MUTATED	NOT_MUTATED	NOT_MUTATED	NOT_MUTATED	NOT_MUTATED	NOT_MUTATED	NOT_MUTATED	NOT_MUTATED	NOT_MUTATED	NOT_MUTATED	NOT_MUTATED	NOT_MUTATED	NOT_MUTATED	NOT_MUTATED
LGG	TCGA-LGG	TCGA-HT-A74H	Male	62 years 205 days	Astrocytoma, anaplastic	white	NOT_MUTATED	NOT_MUTATED	NOT_MUTATED	NOT_MUTATED	NOT_MUTATED	NOT_MUTATED	NOT_MUTATED	NOT_MUTATED	NOT_MUTATED	MUTATED	NOT_MUTATED	NOT_MUTATED	NOT_MUTATED	NOT_MUTATED	MUTATED	NOT_MUTATED	NOT_MUTATED	NOT_MUTATED	MUTATED	NOT_MUTATED
LGG	TCGA-LGG	TCGA-DU-A6S2	Female	37 years 83 days	Oligodendroglioma, NOS	black or african american	MUTATED	NOT_MUTATED	NOT_MUTATED	NOT_MUTATED	NOT_MUTATED	MUTATED	NOT_MUTATED	NOT_MUTATED	NOT_MUTATED	NOT_MUTATED	MUTATED	NOT_MUTATED	NOT_MUTATED	NOT_MUTATED	NOT_MUTATED	NOT_MUTATED	NOT_MUTATED	NOT_MUTATED	NOT_MUTATED	NOT_MUTATED
LGG	TCGA-LGG	TCGA-DU-6394	Male	53 years 183 days	Oligodendroglioma, anaplastic	white	MUTATED	NOT_MUTATED	NOT_MUTATED	NOT_MUTATED	NOT_MUTATED	NOT_MUTATED	NOT_MUTATED	NOT_MUTATED	MUTATED	MUTATED	MUTATED	NOT_MUTATED	MUTATED	NOT_MUTATED	NOT_MUTATED	NOT_MUTATED	NOT_MUTATED	NOT_MUTATED	NOT_MUTATED	NOT_MUTATED
LGG	TCGA-LGG	TCGA-R8-A6MO	Female	53 years 74 days	Oligodendroglioma, NOS	asian	MUTATED	NOT_MUTATED	NOT_MUTATED	NOT_MUTATED	NOT_MUTATED	MUTATED	NOT_MUTATED	MUTATED	NOT_MUTATED	NOT_MUTATED	NOT_MUTATED	NOT_MUTATED	NOT_MUTATED	NOT_MUTATED	NOT_MUTATED	NOT_MUTATED	NOT_MUTATED	NOT_MUTATED	NOT_MUTATED	NOT_MUTATED
LGG	TCGA-LGG	TCGA-S9-A7IQ	Female	45 years 76 days	Mixed glioma	white	MUTATED	NOT_MUTATED	NOT_MUTATED	NOT_MUTATED	NOT_MUTATED	NOT_MUTATED	NOT_MUTATED	NOT_MUTATED	NOT_MUTATED	NOT_MUTATED	NOT_MUTATED	NOT_MUTATED	NOT_MUTATED	NOT_MUTATED	NOT_MUTATED	NOT_MUTATED	NOT_MUTATED	NOT_MUTATED	NOT_MUTATED	NOT_MUTATED
LGG	TCGA-LGG	TCGA-FG-8189	Female	33 years 331 days	Oligodendroglioma, NOS	white	NOT_MUTATED	NOT_MUTATED	NOT_MUTATED	NOT_MUTATED	NOT_MUTATED	NOT_MUTATED	NOT_MUTATED	NOT_MUTATED	NOT_MUTATED	NOT_MUTATED	NOT_MUTATED	NOT_MUTATED	NOT_MUTATED	NOT_MUTATED	NOT_MUTATED	NOT_MUTATED	NOT_MUTATED	MUTATED	NOT_MUTATED	NOT_MUTATED
LGG	TCGA-LGG	TCGA-FG-A70Z	Female	53 years 359 days	Mixed glioma	black or african american	NOT_MUTATED	NOT_MUTATED	NOT_MUTATED	NOT_MUTATED	MUTATED	NOT_MUTATED	NOT_MUTATED	NOT_MUTATED	NOT_MUTATED	NOT_MUTATED	NOT_MUTATED	NOT_MUTATED	NOT_MUTATED	NOT_MUTATED	NOT_MUTATED	NOT_MUTATED	NOT_MUTATED	NOT_MUTATED	NOT_MUTATED	NOT_MUTATED
LGG	TCGA-LGG	TCGA-HT-7474	Male	52 years 156 days	Mixed glioma	white	MUTATED	MUTATED	MUTATED	NOT_MUTATED	NOT_MUTATED	NOT_MUTATED	NOT_MUTATED	NOT_MUTATED	NOT_MUTATED	NOT_MUTATED	NOT_MUTATED	NOT_MUTATED	NOT_MUTATED	NOT_MUTATED	NOT_MUTATED	NOT_MUTATED	NOT_MUTATED	NOT_MUTATED	NOT_MUTATED	NOT_MUTATED
LGG	TCGA-LGG	TCGA-HT-8010	Female	64 years 304 days	Oligodendroglioma, NOS	white	MUTATED	NOT_MUTATED	NOT_MUTATED	NOT_MUTATED	NOT_MUTATED	MUTATED	NOT_MUTATED	NOT_MUTATED	MUTATED	NOT_MUTATED	NOT_MUTATED	NOT_MUTATED	NOT_MUTATED	NOT_MUTATED	NOT_MUTATED	NOT_MUTATED	NOT_MUTATED	NOT_MUTATED	NOT_MUTATED	NOT_MUTATED
LGG	TCGA-LGG	TCGA-P5-A72U	Female	71 years 70 days	Oligodendroglioma, anaplastic	white	NOT_MUTATED	NOT_MUTATED	NOT_MUTATED	NOT_MUTATED	NOT_MUTATED	NOT_MUTATED	NOT_MUTATED	NOT_MUTATED	NOT_MUTATED	NOT_MUTATED	NOT_MUTATED	NOT_MUTATED	NOT_MUTATED	NOT_MUTATED	NOT_MUTATED	NOT_MUTATED	NOT_MUTATED	MUTATED	NOT_MUTATED	NOT_MUTATED
LGG	TCGA-LGG	TCGA-HT-8018	Female	40 years 300 days	Mixed glioma	white	MUTATED	MUTATED	MUTATED	NOT_MUTATED	NOT_MUTATED	NOT_MUTATED	NOT_MUTATED	NOT_MUTATED	NOT_MUTATED	NOT_MUTATED	NOT_MUTATED	NOT_MUTATED	NOT_MUTATED	NOT_MUTATED	NOT_MUTATED	NOT_MUTATED	NOT_MUTATED	NOT_MUTATED	NOT_MUTATED	NOT_MUTATED
LGG	TCGA-LGG	TCGA-HW-8320	Male	36 years 354 days	Astrocytoma, anaplastic	white	MUTATED	MUTATED	MUTATED	NOT_MUTATED	NOT_MUTATED	NOT_MUTATED	NOT_MUTATED	NOT_MUTATED	NOT_MUTATED	NOT_MUTATED	NOT_MUTATED	NOT_MUTATED	NOT_MUTATED	NOT_MUTATED	NOT_MUTATED	NOT_MUTATED	NOT_MUTATED	NOT_MUTATED	NOT_MUTATED	NOT_MUTATED
LGG	TCGA-LGG	TCGA-DU-6542	Male	25 years 249 days	Mixed glioma	white	MUTATED	MUTATED	NOT_MUTATED	NOT_MUTATED	NOT_MUTATED	NOT_MUTATED	NOT_MUTATED	NOT_MUTATED	NOT_MUTATED	NOT_MUTATED	NOT_MUTATED	NOT_MUTATED	NOT_MUTATED	NOT_MUTATED	NOT_MUTATED	NOT_MUTATED	NOT_MUTATED	NOT_MUTATED	NOT_MUTATED	NOT_MUTATED
LGG	TCGA-LGG	TCGA-E1-A7YN	Female	63 years 170 days	Astrocytoma, anaplastic	white	NOT_MUTATED	NOT_MUTATED	NOT_MUTATED	NOT_MUTATED	NOT_MUTATED	NOT_MUTATED	NOT_MUTATED	NOT_MUTATED	NOT_MUTATED	NOT_MUTATED	NOT_MUTATED	NOT_MUTATED	NOT_MUTATED	NOT_MUTATED	NOT_MUTATED	NOT_MUTATED	NOT_MUTATED	NOT_MUTATED	NOT_MUTATED	NOT_MUTATED
LGG	TCGA-LGG	TCGA-CS-5394	Male	40 years 310 days	Astrocytoma, anaplastic	white	MUTATED	NOT_MUTATED	NOT_MUTATED	NOT_MUTATED	NOT_MUTATED	MUTATED	NOT_MUTATED	NOT_MUTATED	NOT_MUTATED	MUTATED	MUTATED	NOT_MUTATED	NOT_MUTATED	NOT_MUTATED	NOT_MUTATED	NOT_MUTATED	NOT_MUTATED	NOT_MUTATED	NOT_MUTATED	NOT_MUTATED
LGG	TCGA-LGG	TCGA-FG-A4MX	Male	47 years 215 days	Astrocytoma, NOS	white	MUTATED	MUTATED	MUTATED	NOT_MUTATED	NOT_MUTATED	NOT_MUTATED	NOT_MUTATED	NOT_MUTATED	NOT_MUTATED	NOT_MUTATED	NOT_MUTATED	NOT_MUTATED	NOT_MUTATED	NOT_MUTATED	NOT_MUTATED	NOT_MUTATED	NOT_MUTATED	NOT_MUTATED	NOT_MUTATED	NOT_MUTATED
LGG	TCGA-LGG	TCGA-S9-A6WH	Female	73 years 241 days	Mixed glioma	white	MUTATED	NOT_MUTATED	NOT_MUTATED	NOT_MUTATED	NOT_MUTATED	MUTATED	NOT_MUTATED	NOT_MUTATED	NOT_MUTATED	NOT_MUTATED	NOT_MUTATED	NOT_MUTATED	NOT_MUTATED	NOT_MUTATED	NOT_MUTATED	NOT_MUTATED	NOT_MUTATED	NOT_MUTATED	NOT_MUTATED	NOT_MUTATED
LGG	TCGA-LGG	TCGA-WY-A85B	Male	24 years 51 days	Astrocytoma, NOS	white	MUTATED	MUTATED	MUTATED	NOT_MUTATED	NOT_MUTATED	NOT_MUTATED	NOT_MUTATED	NOT_MUTATED	NOT_MUTATED	NOT_MUTATED	NOT_MUTATED	NOT_MUTATED	NOT_MUTATED	NOT_MUTATED	NOT_MUTATED	NOT_MUTATED	NOT_MUTATED	NOT_MUTATED	NOT_MUTATED	NOT_MUTATED
LGG	TCGA-LGG	TCGA-S9-A7IZ	Female	48 years 342 days	Astrocytoma, anaplastic	white	MUTATED	NOT_MUTATED	MUTATED	NOT_MUTATED	NOT_MUTATED	NOT_MUTATED	NOT_MUTATED	NOT_MUTATED	NOT_MUTATED	NOT_MUTATED	NOT_MUTATED	NOT_MUTATED	NOT_MUTATED	NOT_MUTATED	NOT_MUTATED	NOT_MUTATED	NOT_MUTATED	NOT_MUTATED	NOT_MUTATED	NOT_MUTATED
LGG	TCGA-LGG	TCGA-S9-A7QZ	Male	41 years 325 days	Oligodendroglioma, NOS	white	MUTATED	MUTATED	NOT_MUTATED	NOT_MUTATED	NOT_MUTATED	MUTATED	NOT_MUTATED	NOT_MUTATED	NOT_MUTATED	NOT_MUTATED	MUTATED	NOT_MUTATED	NOT_MUTATED	NOT_MUTATED	NOT_MUTATED	NOT_MUTATED	NOT_MUTATED	NOT_MUTATED	NOT_MUTATED	NOT_MUTATED
LGG	TCGA-LGG	TCGA-DB-A75L	Female	36 years 189 days	Astrocytoma, anaplastic	white	MUTATED	NOT_MUTATED	NOT_MUTATED	NOT_MUTATED	NOT_MUTATED	NOT_MUTATED	NOT_MUTATED	NOT_MUTATED	NOT_MUTATED	NOT_MUTATED	NOT_MUTATED	NOT_MUTATED	MUTATED	NOT_MUTATED	NOT_MUTATED	NOT_MUTATED	NOT_MUTATED	NOT_MUTATED	NOT_MUTATED	NOT_MUTATED
LGG	TCGA-LGG	TCGA-E1-A7YO	Male	45 years 334 days	Oligodendroglioma, anaplastic	white	MUTATED	NOT_MUTATED	NOT_MUTATED	NOT_MUTATED	NOT_MUTATED	MUTATED	NOT_MUTATED	NOT_MUTATED	NOT_MUTATED	NOT_MUTATED	MUTATED	NOT_MUTATED	NOT_MUTATED	NOT_MUTATED	NOT_MUTATED	NOT_MUTATED	NOT_MUTATED	NOT_MUTATED	NOT_MUTATED	NOT_MUTATED
LGG	TCGA-LGG	TCGA-P5-A5EZ	Male	39 years 131 days	Astrocytoma, anaplastic	white	MUTATED	MUTATED	NOT_MUTATED	NOT_MUTATED	NOT_MUTATED	NOT_MUTATED	MUTATED	NOT_MUTATED	NOT_MUTATED	NOT_MUTATED	NOT_MUTATED	NOT_MUTATED	NOT_MUTATED	NOT_MUTATED	NOT_MUTATED	NOT_MUTATED	NOT_MUTATED	NOT_MUTATED	NOT_MUTATED	NOT_MUTATED
LGG	TCGA-LGG	TCGA-S9-A7R8	Female	44 years 204 days	Astrocytoma, anaplastic	white	MUTATED	MUTATED	MUTATED	NOT_MUTATED	NOT_MUTATED	NOT_MUTATED	NOT_MUTATED	NOT_MUTATED	NOT_MUTATED	NOT_MUTATED	NOT_MUTATED	NOT_MUTATED	NOT_MUTATED	NOT_MUTATED	NOT_MUTATED	NOT_MUTATED	NOT_MUTATED	NOT_MUTATED	NOT_MUTATED	NOT_MUTATED
LGG	TCGA-LGG	TCGA-E1-A7YY	Female	27 years 6 days	Oligodendroglioma, NOS	white	MUTATED	NOT_MUTATED	NOT_MUTATED	NOT_MUTATED	NOT_MUTATED	MUTATED	NOT_MUTATED	NOT_MUTATED	NOT_MUTATED	NOT_MUTATED	NOT_MUTATED	NOT_MUTATED	NOT_MUTATED	NOT_MUTATED	NOT_MUTATED	NOT_MUTATED	NOT_MUTATED	NOT_MUTATED	NOT_MUTATED	NOT_MUTATED
LGG	TCGA-LGG	TCGA-HT-7604	Male	50 years 181 days	Astrocytoma, NOS	black or african american	MUTATED	MUTATED	MUTATED	NOT_MUTATED	NOT_MUTATED	NOT_MUTATED	MUTATED	NOT_MUTATED	NOT_MUTATED	NOT_MUTATED	NOT_MUTATED	NOT_MUTATED	NOT_MUTATED	NOT_MUTATED	NOT_MUTATED	NOT_MUTATED	NOT_MUTATED	NOT_MUTATED	NOT_MUTATED	NOT_MUTATED
LGG	TCGA-LGG	TCGA-E1-5304	Male	42 years 141 days	Astrocytoma, anaplastic	white	MUTATED	MUTATED	MUTATED	NOT_MUTATED	NOT_MUTATED	NOT_MUTATED	NOT_MUTATED	NOT_MUTATED	NOT_MUTATED	NOT_MUTATED	NOT_MUTATED	NOT_MUTATED	NOT_MUTATED	NOT_MUTATED	MUTATED	NOT_MUTATED	NOT_MUTATED	NOT_MUTATED	NOT_MUTATED	NOT_MUTATED
LGG	TCGA-LGG	TCGA-S9-A89Z	Male	40 years 248 days	Astrocytoma, anaplastic	white	MUTATED	MUTATED	NOT_MUTATED	NOT_MUTATED	NOT_MUTATED	NOT_MUTATED	MUTATED	NOT_MUTATED	NOT_MUTATED	NOT_MUTATED	NOT_MUTATED	NOT_MUTATED	NOT_MUTATED	NOT_MUTATED	NOT_MUTATED	NOT_MUTATED	NOT_MUTATED	NOT_MUTATED	MUTATED	NOT_MUTATED
LGG	TCGA-LGG	TCGA-E1-5307	Female	62 years 192 days	Astrocytoma, anaplastic	white	MUTATED	MUTATED	MUTATED	NOT_MUTATED	NOT_MUTATED	NOT_MUTATED	NOT_MUTATED	NOT_MUTATED	NOT_MUTATED	NOT_MUTATED	NOT_MUTATED	NOT_MUTATED	NOT_MUTATED	NOT_MUTATED	NOT_MUTATED	NOT_MUTATED	NOT_MUTATED	NOT_MUTATED	NOT_MUTATED	NOT_MUTATED
LGG	TCGA-LGG	TCGA-FG-A711	Female	33 years 195 days	Oligodendroglioma, NOS	white	MUTATED	MUTATED	MUTATED	NOT_MUTATED	NOT_MUTATED	NOT_MUTATED	NOT_MUTATED	NOT_MUTATED	NOT_MUTATED	NOT_MUTATED	NOT_MUTATED	NOT_MUTATED	NOT_MUTATED	NOT_MUTATED	NOT_MUTATED	NOT_MUTATED	NOT_MUTATED	NOT_MUTATED	NOT_MUTATED	NOT_MUTATED
LGG	TCGA-LGG	TCGA-TM-A84R	Male	46 years 42 days	Oligodendroglioma, NOS	white	NOT_MUTATED	NOT_MUTATED	NOT_MUTATED	NOT_MUTATED	NOT_MUTATED	NOT_MUTATED	NOT_MUTATED	NOT_MUTATED	NOT_MUTATED	NOT_MUTATED	NOT_MUTATED	NOT_MUTATED	NOT_MUTATED	NOT_MUTATED	NOT_MUTATED	NOT_MUTATED	NOT_MUTATED	MUTATED	NOT_MUTATED	NOT_MUTATED
LGG	TCGA-LGG	TCGA-HW-7490	Male	41 years 117 days	Astrocytoma, NOS	white	MUTATED	MUTATED	MUTATED	NOT_MUTATED	NOT_MUTATED	NOT_MUTATED	NOT_MUTATED	NOT_MUTATED	NOT_MUTATED	NOT_MUTATED	NOT_MUTATED	NOT_MUTATED	NOT_MUTATED	NOT_MUTATED	NOT_MUTATED	NOT_MUTATED	NOT_MUTATED	NOT_MUTATED	NOT_MUTATED	NOT_MUTATED
LGG	TCGA-LGG	TCGA-HT-8564	Male	47 years 333 days	Astrocytoma, anaplastic	white	NOT_MUTATED	MUTATED	NOT_MUTATED	NOT_MUTATED	NOT_MUTATED	NOT_MUTATED	NOT_MUTATED	NOT_MUTATED	MUTATED	NOT_MUTATED	NOT_MUTATED	NOT_MUTATED	MUTATED	NOT_MUTATED	NOT_MUTATED	NOT_MUTATED	NOT_MUTATED	NOT_MUTATED	NOT_MUTATED	NOT_MUTATED
LGG	TCGA-LGG	TCGA-HT-7875	Male	56 years 159 days	Oligodendroglioma, NOS	white	MUTATED	NOT_MUTATED	NOT_MUTATED	NOT_MUTATED	NOT_MUTATED	MUTATED	NOT_MUTATED	NOT_MUTATED	NOT_MUTATED	NOT_MUTATED	NOT_MUTATED	NOT_MUTATED	MUTATED	NOT_MUTATED	NOT_MUTATED	NOT_MUTATED	NOT_MUTATED	NOT_MUTATED	NOT_MUTATED	NOT_MUTATED
LGG	TCGA-LGG	TCGA-DH-5140	Female	38 years 64 days	Mixed glioma	white	NOT_MUTATED	MUTATED	NOT_MUTATED	NOT_MUTATED	NOT_MUTATED	NOT_MUTATED	NOT_MUTATED	NOT_MUTATED	MUTATED	NOT_MUTATED	NOT_MUTATED	NOT_MUTATED	NOT_MUTATED	NOT_MUTATED	NOT_MUTATED	NOT_MUTATED	NOT_MUTATED	NOT_MUTATED	NOT_MUTATED	NOT_MUTATED
LGG	TCGA-LGG	TCGA-WY-A85D	Male	60 years 64 days	Mixed glioma	white	MUTATED	MUTATED	MUTATED	NOT_MUTATED	NOT_MUTATED	NOT_MUTATED	NOT_MUTATED	NOT_MUTATED	NOT_MUTATED	NOT_MUTATED	NOT_MUTATED	NOT_MUTATED	NOT_MUTATED	NOT_MUTATED	NOT_MUTATED	NOT_MUTATED	NOT_MUTATED	NOT_MUTATED	NOT_MUTATED	NOT_MUTATED
LGG	TCGA-LGG	TCGA-TQ-A7RK	Male	29 years 150 days	Oligodendroglioma, NOS	white	MUTATED	MUTATED	MUTATED	NOT_MUTATED	NOT_MUTATED	NOT_MUTATED	NOT_MUTATED	NOT_MUTATED	NOT_MUTATED	NOT_MUTATED	NOT_MUTATED	NOT_MUTATED	NOT_MUTATED	NOT_MUTATED	NOT_MUTATED	NOT_MUTATED	NOT_MUTATED	NOT_MUTATED	NOT_MUTATED	NOT_MUTATED
LGG	TCGA-LGG	TCGA-FG-6688	Female	59 years 196 days	Astrocytoma, anaplastic	black or african american	NOT_MUTATED	NOT_MUTATED	NOT_MUTATED	NOT_MUTATED	NOT_MUTATED	NOT_MUTATED	NOT_MUTATED	NOT_MUTATED	NOT_MUTATED	NOT_MUTATED	NOT_MUTATED	MUTATED	NOT_MUTATED	NOT_MUTATED	NOT_MUTATED	NOT_MUTATED	NOT_MUTATED	NOT_MUTATED	NOT_MUTATED	NOT_MUTATED
LGG	TCGA-LGG	TCGA-HT-7479	Male	44 years 66 days	Astrocytoma, anaplastic	white	MUTATED	MUTATED	NOT_MUTATED	NOT_MUTATED	NOT_MUTATED	NOT_MUTATED	NOT_MUTATED	NOT_MUTATED	NOT_MUTATED	NOT_MUTATED	NOT_MUTATED	NOT_MUTATED	NOT_MUTATED	NOT_MUTATED	NOT_MUTATED	NOT_MUTATED	NOT_MUTATED	NOT_MUTATED	NOT_MUTATED	NOT_MUTATED
LGG	TCGA-LGG	TCGA-DU-8167	Female	69 years 60 days	Mixed glioma	white	MUTATED	MUTATED	MUTATED	NOT_MUTATED	NOT_MUTATED	NOT_MUTATED	NOT_MUTATED	NOT_MUTATED	NOT_MUTATED	NOT_MUTATED	NOT_MUTATED	NOT_MUTATED	NOT_MUTATED	NOT_MUTATED	NOT_MUTATED	NOT_MUTATED	NOT_MUTATED	NOT_MUTATED	NOT_MUTATED	NOT_MUTATED
LGG	TCGA-LGG	TCGA-E1-A7YM	Male	63 years 253 days	Astrocytoma, anaplastic	white	NOT_MUTATED	NOT_MUTATED	NOT_MUTATED	NOT_MUTATED	MUTATED	NOT_MUTATED	NOT_MUTATED	NOT_MUTATED	NOT_MUTATED	NOT_MUTATED	NOT_MUTATED	MUTATED	NOT_MUTATED	NOT_MUTATED	NOT_MUTATED	NOT_MUTATED	NOT_MUTATED	NOT_MUTATED	NOT_MUTATED	NOT_MUTATED
LGG	TCGA-LGG	TCGA-QH-A6CW	Male	43 years 142 days	Mixed glioma	white	MUTATED	MUTATED	NOT_MUTATED	NOT_MUTATED	NOT_MUTATED	NOT_MUTATED	NOT_MUTATED	NOT_MUTATED	NOT_MUTATED	NOT_MUTATED	NOT_MUTATED	NOT_MUTATED	MUTATED	NOT_MUTATED	NOT_MUTATED	MUTATED	NOT_MUTATED	NOT_MUTATED	NOT_MUTATED	NOT_MUTATED
LGG	TCGA-LGG	TCGA-DU-8162	Female	61 years 316 days	Mixed glioma	white	NOT_MUTATED	NOT_MUTATED	NOT_MUTATED	NOT_MUTATED	MUTATED	NOT_MUTATED	NOT_MUTATED	NOT_MUTATED	NOT_MUTATED	NOT_MUTATED	NOT_MUTATED	NOT_MUTATED	NOT_MUTATED	NOT_MUTATED	NOT_MUTATED	NOT_MUTATED	NOT_MUTATED	NOT_MUTATED	NOT_MUTATED	NOT_MUTATED
LGG	TCGA-LGG	TCGA-P5-A5EV	Male	39 years 66 days	Astrocytoma, NOS	white	MUTATED	NOT_MUTATED	MUTATED	NOT_MUTATED	NOT_MUTATED	NOT_MUTATED	MUTATED	NOT_MUTATED	NOT_MUTATED	NOT_MUTATED	NOT_MUTATED	NOT_MUTATED	NOT_MUTATED	NOT_MUTATED	NOT_MUTATED	NOT_MUTATED	NOT_MUTATED	NOT_MUTATED	NOT_MUTATED	NOT_MUTATED
LGG	TCGA-LGG	TCGA-DB-A64Q	Female	31 years 315 days	Mixed glioma	not reported	MUTATED	NOT_MUTATED	NOT_MUTATED	NOT_MUTATED	NOT_MUTATED	MUTATED	NOT_MUTATED	MUTATED	NOT_MUTATED	NOT_MUTATED	MUTATED	NOT_MUTATED	NOT_MUTATED	NOT_MUTATED	NOT_MUTATED	NOT_MUTATED	NOT_MUTATED	NOT_MUTATED	NOT_MUTATED	NOT_MUTATED
LGG	TCGA-LGG	TCGA-DU-A5TR	Male	51 years 164 days	Mixed glioma	white	MUTATED	MUTATED	MUTATED	NOT_MUTATED	NOT_MUTATED	NOT_MUTATED	NOT_MUTATED	NOT_MUTATED	NOT_MUTATED	NOT_MUTATED	NOT_MUTATED	NOT_MUTATED	MUTATED	NOT_MUTATED	NOT_MUTATED	NOT_MUTATED	NOT_MUTATED	NOT_MUTATED	NOT_MUTATED	NOT_MUTATED
LGG	TCGA-LGG	TCGA-TM-A7CF	Female	41 years 203 days	Astrocytoma, NOS	white	MUTATED	MUTATED	NOT_MUTATED	NOT_MUTATED	NOT_MUTATED	NOT_MUTATED	NOT_MUTATED	NOT_MUTATED	NOT_MUTATED	NOT_MUTATED	NOT_MUTATED	NOT_MUTATED	NOT_MUTATED	NOT_MUTATED	NOT_MUTATED	NOT_MUTATED	NOT_MUTATED	NOT_MUTATED	NOT_MUTATED	NOT_MUTATED
LGG	TCGA-LGG	TCGA-FG-A6IZ	Male	60 years 360 days	Oligodendroglioma, NOS	white	MUTATED	NOT_MUTATED	NOT_MUTATED	NOT_MUTATED	NOT_MUTATED	MUTATED	NOT_MUTATED	NOT_MUTATED	NOT_MUTATED	NOT_MUTATED	NOT_MUTATED	NOT_MUTATED	NOT_MUTATED	NOT_MUTATED	NOT_MUTATED	NOT_MUTATED	NOT_MUTATED	NOT_MUTATED	NOT_MUTATED	NOT_MUTATED
LGG	TCGA-LGG	TCGA-HT-7687	Male	74 years 158 days	Oligodendroglioma, anaplastic	white	MUTATED	NOT_MUTATED	NOT_MUTATED	NOT_MUTATED	NOT_MUTATED	NOT_MUTATED	NOT_MUTATED	NOT_MUTATED	NOT_MUTATED	NOT_MUTATED	NOT_MUTATED	NOT_MUTATED	NOT_MUTATED	NOT_MUTATED	NOT_MUTATED	NOT_MUTATED	NOT_MUTATED	NOT_MUTATED	NOT_MUTATED	NOT_MUTATED
LGG	TCGA-LGG	TCGA-TM-A84J	Male	63 years 81 days	Oligodendroglioma, anaplastic	white	NOT_MUTATED	MUTATED	NOT_MUTATED	NOT_MUTATED	NOT_MUTATED	NOT_MUTATED	NOT_MUTATED	NOT_MUTATED	NOT_MUTATED	NOT_MUTATED	NOT_MUTATED	NOT_MUTATED	NOT_MUTATED	NOT_MUTATED	NOT_MUTATED	NOT_MUTATED	NOT_MUTATED	NOT_MUTATED	NOT_MUTATED	NOT_MUTATED
LGG	TCGA-LGG	TCGA-HT-A61C	Male	66 years 170 days	Oligodendroglioma, anaplastic	white	NOT_MUTATED	NOT_MUTATED	NOT_MUTATED	NOT_MUTATED	MUTATED	NOT_MUTATED	MUTATED	NOT_MUTATED	NOT_MUTATED	NOT_MUTATED	NOT_MUTATED	NOT_MUTATED	NOT_MUTATED	NOT_MUTATED	NOT_MUTATED	NOT_MUTATED	NOT_MUTATED	NOT_MUTATED	NOT_MUTATED	NOT_MUTATED
LGG	TCGA-LGG	TCGA-DU-A76R	Male	51 years 312 days	Oligodendroglioma, anaplastic	white	MUTATED	NOT_MUTATED	NOT_MUTATED	NOT_MUTATED	NOT_MUTATED	NOT_MUTATED	NOT_MUTATED	MUTATED	NOT_MUTATED	NOT_MUTATED	NOT_MUTATED	NOT_MUTATED	NOT_MUTATED	NOT_MUTATED	NOT_MUTATED	NOT_MUTATED	NOT_MUTATED	NOT_MUTATED	NOT_MUTATED	NOT_MUTATED
LGG	TCGA-LGG	TCGA-HT-7481	Male	39 years 62 days	Oligodendroglioma, NOS	white	MUTATED	NOT_MUTATED	NOT_MUTATED	NOT_MUTATED	NOT_MUTATED	NOT_MUTATED	NOT_MUTATED	MUTATED	NOT_MUTATED	MUTATED	MUTATED	NOT_MUTATED	MUTATED	NOT_MUTATED	NOT_MUTATED	NOT_MUTATED	NOT_MUTATED	NOT_MUTATED	NOT_MUTATED	NOT_MUTATED
LGG	TCGA-LGG	TCGA-DB-A4XB	Male	38 years 111 days	Astrocytoma, anaplastic	white	MUTATED	MUTATED	NOT_MUTATED	NOT_MUTATED	NOT_MUTATED	NOT_MUTATED	NOT_MUTATED	NOT_MUTATED	NOT_MUTATED	NOT_MUTATED	NOT_MUTATED	NOT_MUTATED	NOT_MUTATED	NOT_MUTATED	NOT_MUTATED	NOT_MUTATED	NOT_MUTATED	NOT_MUTATED	NOT_MUTATED	NOT_MUTATED
LGG	TCGA-LGG	TCGA-FG-A87N	Female	37 years 92 days	Astrocytoma, anaplastic	asian	MUTATED	NOT_MUTATED	NOT_MUTATED	NOT_MUTATED	NOT_MUTATED	NOT_MUTATED	NOT_MUTATED	NOT_MUTATED	MUTATED	NOT_MUTATED	NOT_MUTATED	NOT_MUTATED	NOT_MUTATED	NOT_MUTATED	NOT_MUTATED	NOT_MUTATED	NOT_MUTATED	NOT_MUTATED	NOT_MUTATED	NOT_MUTATED
LGG	TCGA-LGG	TCGA-S9-A7J0	Female	30 years 32 days	Oligodendroglioma, anaplastic	white	MUTATED	MUTATED	MUTATED	NOT_MUTATED	NOT_MUTATED	NOT_MUTATED	NOT_MUTATED	NOT_MUTATED	NOT_MUTATED	NOT_MUTATED	NOT_MUTATED	NOT_MUTATED	NOT_MUTATED	NOT_MUTATED	NOT_MUTATED	NOT_MUTATED	NOT_MUTATED	NOT_MUTATED	NOT_MUTATED	NOT_MUTATED
LGG	TCGA-LGG	TCGA-CS-5397	Female	54 years 143 days	Astrocytoma, anaplastic	white	NOT_MUTATED	NOT_MUTATED	NOT_MUTATED	NOT_MUTATED	NOT_MUTATED	NOT_MUTATED	NOT_MUTATED	NOT_MUTATED	MUTATED	NOT_MUTATED	NOT_MUTATED	NOT_MUTATED	NOT_MUTATED	MUTATED	NOT_MUTATED	NOT_MUTATED	NOT_MUTATED	NOT_MUTATED	NOT_MUTATED	NOT_MUTATED
LGG	TCGA-LGG	TCGA-WY-A85C	Male	36 years 357 days	Astrocytoma, NOS	white	MUTATED	MUTATED	NOT_MUTATED	NOT_MUTATED	NOT_MUTATED	NOT_MUTATED	NOT_MUTATED	NOT_MUTATED	NOT_MUTATED	NOT_MUTATED	NOT_MUTATED	NOT_MUTATED	NOT_MUTATED	NOT_MUTATED	NOT_MUTATED	NOT_MUTATED	NOT_MUTATED	NOT_MUTATED	NOT_MUTATED	NOT_MUTATED
LGG	TCGA-LGG	TCGA-CS-6188	Male	48 years 197 days	Astrocytoma, anaplastic	white	NOT_MUTATED	NOT_MUTATED	NOT_MUTATED	NOT_MUTATED	NOT_MUTATED	NOT_MUTATED	NOT_MUTATED	NOT_MUTATED	NOT_MUTATED	MUTATED	NOT_MUTATED	NOT_MUTATED	NOT_MUTATED	NOT_MUTATED	NOT_MUTATED	NOT_MUTATED	NOT_MUTATED	NOT_MUTATED	NOT_MUTATED	NOT_MUTATED
LGG	TCGA-LGG	TCGA-HT-7690	Male	29 years 81 days	Mixed glioma	white	MUTATED	MUTATED	MUTATED	NOT_MUTATED	NOT_MUTATED	NOT_MUTATED	NOT_MUTATED	NOT_MUTATED	NOT_MUTATED	NOT_MUTATED	NOT_MUTATED	NOT_MUTATED	NOT_MUTATED	NOT_MUTATED	NOT_MUTATED	NOT_MUTATED	NOT_MUTATED	NOT_MUTATED	NOT_MUTATED	NOT_MUTATED
LGG	TCGA-LGG	TCGA-TQ-A7RN	Male	32 years 135 days	Oligodendroglioma, NOS	white	MUTATED	MUTATED	NOT_MUTATED	NOT_MUTATED	NOT_MUTATED	NOT_MUTATED	NOT_MUTATED	NOT_MUTATED	NOT_MUTATED	NOT_MUTATED	NOT_MUTATED	NOT_MUTATED	NOT_MUTATED	NOT_MUTATED	NOT_MUTATED	NOT_MUTATED	NOT_MUTATED	NOT_MUTATED	NOT_MUTATED	NOT_MUTATED
LGG	TCGA-LGG	TCGA-FG-A6J1	Female	44 years 35 days	Oligodendroglioma, NOS	white	MUTATED	NOT_MUTATED	NOT_MUTATED	NOT_MUTATED	NOT_MUTATED	MUTATED	NOT_MUTATED	NOT_MUTATED	NOT_MUTATED	NOT_MUTATED	NOT_MUTATED	NOT_MUTATED	NOT_MUTATED	NOT_MUTATED	NOT_MUTATED	NOT_MUTATED	NOT_MUTATED	NOT_MUTATED	NOT_MUTATED	NOT_MUTATED
LGG	TCGA-LGG	TCGA-TM-A7C5	Male	30 years 329 days	Mixed glioma	white	MUTATED	NOT_MUTATED	NOT_MUTATED	NOT_MUTATED	NOT_MUTATED	MUTATED	NOT_MUTATED	NOT_MUTATED	NOT_MUTATED	NOT_MUTATED	NOT_MUTATED	NOT_MUTATED	NOT_MUTATED	NOT_MUTATED	NOT_MUTATED	NOT_MUTATED	NOT_MUTATED	NOT_MUTATED	NOT_MUTATED	NOT_MUTATED
LGG	TCGA-LGG	TCGA-DU-5854	Female	57 years 287 days	Astrocytoma, anaplastic	white	NOT_MUTATED	NOT_MUTATED	NOT_MUTATED	NOT_MUTATED	NOT_MUTATED	NOT_MUTATED	MUTATED	NOT_MUTATED	NOT_MUTATED	NOT_MUTATED	NOT_MUTATED	NOT_MUTATED	NOT_MUTATED	NOT_MUTATED	NOT_MUTATED	NOT_MUTATED	NOT_MUTATED	NOT_MUTATED	NOT_MUTATED	MUTATED
LGG	TCGA-LGG	TCGA-TM-A84T	Male	19 years 55 days	Mixed glioma	white	MUTATED	MUTATED	MUTATED	NOT_MUTATED	NOT_MUTATED	NOT_MUTATED	NOT_MUTATED	NOT_MUTATED	NOT_MUTATED	NOT_MUTATED	NOT_MUTATED	NOT_MUTATED	NOT_MUTATED	NOT_MUTATED	NOT_MUTATED	NOT_MUTATED	NOT_MUTATED	NOT_MUTATED	NOT_MUTATED	NOT_MUTATED
LGG	TCGA-LGG	TCGA-DH-A669	Male	70 years 242 days	Oligodendroglioma, anaplastic	white	MUTATED	NOT_MUTATED	NOT_MUTATED	NOT_MUTATED	NOT_MUTATED	NOT_MUTATED	NOT_MUTATED	NOT_MUTATED	NOT_MUTATED	NOT_MUTATED	NOT_MUTATED	MUTATED	NOT_MUTATED	NOT_MUTATED	NOT_MUTATED	NOT_MUTATED	NOT_MUTATED	NOT_MUTATED	NOT_MUTATED	NOT_MUTATED
LGG	TCGA-LGG	TCGA-FG-A4MW	Male	63 years 67 days	Mixed glioma	white	NOT_MUTATED	NOT_MUTATED	NOT_MUTATED	MUTATED	MUTATED	NOT_MUTATED	NOT_MUTATED	NOT_MUTATED	NOT_MUTATED	NOT_MUTATED	NOT_MUTATED	NOT_MUTATED	NOT_MUTATED	NOT_MUTATED	NOT_MUTATED	NOT_MUTATED	NOT_MUTATED	NOT_MUTATED	NOT_MUTATED	NOT_MUTATED
LGG	TCGA-LGG	TCGA-E1-5302	Male	41 years 255 days	Astrocytoma, anaplastic	white	MUTATED	MUTATED	MUTATED	NOT_MUTATED	NOT_MUTATED	NOT_MUTATED	NOT_MUTATED	NOT_MUTATED	NOT_MUTATED	NOT_MUTATED	NOT_MUTATED	NOT_MUTATED	NOT_MUTATED	NOT_MUTATED	NOT_MUTATED	NOT_MUTATED	NOT_MUTATED	NOT_MUTATED	NOT_MUTATED	NOT_MUTATED
LGG	TCGA-LGG	TCGA-HT-7603	Male	29 years 291 days	Oligodendroglioma, NOS	white	MUTATED	MUTATED	MUTATED	NOT_MUTATED	NOT_MUTATED	NOT_MUTATED	NOT_MUTATED	NOT_MUTATED	NOT_MUTATED	NOT_MUTATED	NOT_MUTATED	NOT_MUTATED	NOT_MUTATED	NOT_MUTATED	NOT_MUTATED	NOT_MUTATED	NOT_MUTATED	NOT_MUTATED	NOT_MUTATED	NOT_MUTATED
LGG	TCGA-LGG	TCGA-S9-A6WP	Male	42 years 318 days	Mixed glioma	white	MUTATED	NOT_MUTATED	NOT_MUTATED	NOT_MUTATED	NOT_MUTATED	NOT_MUTATED	NOT_MUTATED	NOT_MUTATED	MUTATED	NOT_MUTATED	MUTATED	NOT_MUTATED	NOT_MUTATED	NOT_MUTATED	NOT_MUTATED	NOT_MUTATED	NOT_MUTATED	NOT_MUTATED	NOT_MUTATED	NOT_MUTATED
LGG	TCGA-LGG	TCGA-HT-A4DV	Female	51 years 172 days	Oligodendroglioma, anaplastic	white	MUTATED	NOT_MUTATED	NOT_MUTATED	NOT_MUTATED	NOT_MUTATED	MUTATED	NOT_MUTATED	NOT_MUTATED	NOT_MUTATED	NOT_MUTATED	NOT_MUTATED	NOT_MUTATED	NOT_MUTATED	NOT_MUTATED	NOT_MUTATED	NOT_MUTATED	NOT_MUTATED	NOT_MUTATED	NOT_MUTATED	NOT_MUTATED
LGG	TCGA-LGG	TCGA-DB-5270	Female	38 years 25 days	Mixed glioma	white	MUTATED	MUTATED	MUTATED	NOT_MUTATED	NOT_MUTATED	NOT_MUTATED	MUTATED	NOT_MUTATED	NOT_MUTATED	NOT_MUTATED	NOT_MUTATED	NOT_MUTATED	NOT_MUTATED	NOT_MUTATED	NOT_MUTATED	NOT_MUTATED	NOT_MUTATED	NOT_MUTATED	NOT_MUTATED	NOT_MUTATED
LGG	TCGA-LGG	TCGA-E1-A7YW	Male	28 years 344 days	Mixed glioma	white	MUTATED	MUTATED	MUTATED	NOT_MUTATED	NOT_MUTATED	NOT_MUTATED	NOT_MUTATED	NOT_MUTATED	NOT_MUTATED	NOT_MUTATED	NOT_MUTATED	NOT_MUTATED	NOT_MUTATED	NOT_MUTATED	NOT_MUTATED	NOT_MUTATED	NOT_MUTATED	NOT_MUTATED	NOT_MUTATED	NOT_MUTATED
LGG	TCGA-LGG	TCGA-DU-7009	Female	32 years 166 days	Oligodendroglioma, NOS	white	MUTATED	NOT_MUTATED	NOT_MUTATED	NOT_MUTATED	NOT_MUTATED	NOT_MUTATED	NOT_MUTATED	NOT_MUTATED	NOT_MUTATED	NOT_MUTATED	NOT_MUTATED	NOT_MUTATED	NOT_MUTATED	NOT_MUTATED	NOT_MUTATED	NOT_MUTATED	NOT_MUTATED	NOT_MUTATED	NOT_MUTATED	NOT_MUTATED
LGG	TCGA-LGG	TCGA-HT-8108	Female	26 years 43 days	Oligodendroglioma, NOS	white	MUTATED	MUTATED	MUTATED	NOT_MUTATED	NOT_MUTATED	NOT_MUTATED	NOT_MUTATED	NOT_MUTATED	NOT_MUTATED	NOT_MUTATED	NOT_MUTATED	NOT_MUTATED	NOT_MUTATED	NOT_MUTATED	NOT_MUTATED	NOT_MUTATED	NOT_MUTATED	NOT_MUTATED	NOT_MUTATED	NOT_MUTATED
LGG	TCGA-LGG	TCGA-DU-7306	Male	67 years 329 days	Mixed glioma	white	MUTATED	MUTATED	MUTATED	NOT_MUTATED	NOT_MUTATED	NOT_MUTATED	NOT_MUTATED	NOT_MUTATED	NOT_MUTATED	NOT_MUTATED	NOT_MUTATED	NOT_MUTATED	NOT_MUTATED	NOT_MUTATED	NOT_MUTATED	NOT_MUTATED	NOT_MUTATED	NOT_MUTATED	NOT_MUTATED	NOT_MUTATED
LGG	TCGA-LGG	TCGA-DB-A64P	Male	40 years 326 days	Oligodendroglioma, anaplastic	white	MUTATED	NOT_MUTATED	NOT_MUTATED	NOT_MUTATED	NOT_MUTATED	MUTATED	MUTATED	NOT_MUTATED	NOT_MUTATED	NOT_MUTATED	NOT_MUTATED	NOT_MUTATED	NOT_MUTATED	NOT_MUTATED	NOT_MUTATED	NOT_MUTATED	NOT_MUTATED	NOT_MUTATED	NOT_MUTATED	NOT_MUTATED
LGG	TCGA-LGG	TCGA-HT-7688	Male	59 years 295 days	Oligodendroglioma, anaplastic	white	MUTATED	MUTATED	MUTATED	NOT_MUTATED	NOT_MUTATED	NOT_MUTATED	NOT_MUTATED	NOT_MUTATED	NOT_MUTATED	NOT_MUTATED	NOT_MUTATED	NOT_MUTATED	NOT_MUTATED	NOT_MUTATED	NOT_MUTATED	MUTATED	NOT_MUTATED	NOT_MUTATED	NOT_MUTATED	NOT_MUTATED
LGG	TCGA-LGG	TCGA-VM-A8CD	Male	58 years 16 days	Astrocytoma, anaplastic	white	NOT_MUTATED	NOT_MUTATED	NOT_MUTATED	MUTATED	NOT_MUTATED	NOT_MUTATED	NOT_MUTATED	NOT_MUTATED	MUTATED	NOT_MUTATED	NOT_MUTATED	NOT_MUTATED	NOT_MUTATED	NOT_MUTATED	NOT_MUTATED	NOT_MUTATED	NOT_MUTATED	NOT_MUTATED	NOT_MUTATED	NOT_MUTATED
LGG	TCGA-LGG	TCGA-DB-A64X	Female	56 years 171 days	Astrocytoma, anaplastic	white	MUTATED	MUTATED	NOT_MUTATED	NOT_MUTATED	NOT_MUTATED	NOT_MUTATED	NOT_MUTATED	NOT_MUTATED	NOT_MUTATED	NOT_MUTATED	NOT_MUTATED	NOT_MUTATED	NOT_MUTATED	NOT_MUTATED	MUTATED	NOT_MUTATED	NOT_MUTATED	NOT_MUTATED	NOT_MUTATED	NOT_MUTATED
LGG	TCGA-LGG	TCGA-HT-7877	Female	20 years 276 days	Oligodendroglioma, NOS	white	MUTATED	NOT_MUTATED	NOT_MUTATED	NOT_MUTATED	NOT_MUTATED	MUTATED	NOT_MUTATED	NOT_MUTATED	NOT_MUTATED	NOT_MUTATED	NOT_MUTATED	NOT_MUTATED	NOT_MUTATED	NOT_MUTATED	NOT_MUTATED	NOT_MUTATED	NOT_MUTATED	NOT_MUTATED	NOT_MUTATED	NOT_MUTATED
LGG	TCGA-LGG	TCGA-DH-A66F	Male	49 years 296 days	Oligodendroglioma, NOS	white	MUTATED	NOT_MUTATED	NOT_MUTATED	NOT_MUTATED	NOT_MUTATED	NOT_MUTATED	NOT_MUTATED	NOT_MUTATED	NOT_MUTATED	NOT_MUTATED	NOT_MUTATED	NOT_MUTATED	NOT_MUTATED	NOT_MUTATED	NOT_MUTATED	NOT_MUTATED	NOT_MUTATED	NOT_MUTATED	NOT_MUTATED	NOT_MUTATED
LGG	TCGA-LGG	TCGA-P5-A77W	Female	37 years 31 days	Mixed glioma	white	MUTATED	NOT_MUTATED	NOT_MUTATED	NOT_MUTATED	NOT_MUTATED	MUTATED	NOT_MUTATED	NOT_MUTATED	NOT_MUTATED	NOT_MUTATED	NOT_MUTATED	NOT_MUTATED	NOT_MUTATED	NOT_MUTATED	NOT_MUTATED	NOT_MUTATED	NOT_MUTATED	NOT_MUTATED	NOT_MUTATED	NOT_MUTATED
LGG	TCGA-LGG	TCGA-HT-A5R9	Female	48 years 243 days	Oligodendroglioma, anaplastic	white	NOT_MUTATED	NOT_MUTATED	NOT_MUTATED	NOT_MUTATED	NOT_MUTATED	MUTATED	NOT_MUTATED	NOT_MUTATED	NOT_MUTATED	NOT_MUTATED	NOT_MUTATED	NOT_MUTATED	NOT_MUTATED	NOT_MUTATED	NOT_MUTATED	NOT_MUTATED	NOT_MUTATED	MUTATED	NOT_MUTATED	NOT_MUTATED
LGG	TCGA-LGG	TCGA-E1-A7YS	Male	71 years 227 days	Oligodendroglioma, anaplastic	black or african american	MUTATED	NOT_MUTATED	NOT_MUTATED	NOT_MUTATED	NOT_MUTATED	NOT_MUTATED	NOT_MUTATED	NOT_MUTATED	NOT_MUTATED	MUTATED	NOT_MUTATED	NOT_MUTATED	NOT_MUTATED	NOT_MUTATED	NOT_MUTATED	NOT_MUTATED	NOT_MUTATED	NOT_MUTATED	NOT_MUTATED	NOT_MUTATED
LGG	TCGA-LGG	TCGA-TM-A7C3	Female	43 years 316 days	Astrocytoma, anaplastic	white	NOT_MUTATED	NOT_MUTATED	NOT_MUTATED	NOT_MUTATED	MUTATED	NOT_MUTATED	NOT_MUTATED	NOT_MUTATED	NOT_MUTATED	NOT_MUTATED	NOT_MUTATED	NOT_MUTATED	NOT_MUTATED	NOT_MUTATED	NOT_MUTATED	MUTATED	NOT_MUTATED	NOT_MUTATED	NOT_MUTATED	NOT_MUTATED
LGG	TCGA-LGG	TCGA-DU-A6S7	Female	27 years 309 days	Astrocytoma, anaplastic	white	MUTATED	MUTATED	MUTATED	NOT_MUTATED	NOT_MUTATED	NOT_MUTATED	NOT_MUTATED	NOT_MUTATED	NOT_MUTATED	NOT_MUTATED	NOT_MUTATED	NOT_MUTATED	NOT_MUTATED	NOT_MUTATED	NOT_MUTATED	NOT_MUTATED	NOT_MUTATED	NOT_MUTATED	NOT_MUTATED	NOT_MUTATED
LGG	TCGA-LGG	TCGA-TQ-A7RJ	Female	25 years 78 days	Mixed glioma	white	MUTATED	MUTATED	MUTATED	NOT_MUTATED	NOT_MUTATED	NOT_MUTATED	MUTATED	NOT_MUTATED	NOT_MUTATED	NOT_MUTATED	NOT_MUTATED	NOT_MUTATED	NOT_MUTATED	NOT_MUTATED	NOT_MUTATED	NOT_MUTATED	NOT_MUTATED	NOT_MUTATED	NOT_MUTATED	NOT_MUTATED
LGG	TCGA-LGG	TCGA-RY-A843	Male	30 years 126 days	Astrocytoma, anaplastic	white	MUTATED	NOT_MUTATED	NOT_MUTATED	NOT_MUTATED	NOT_MUTATED	NOT_MUTATED	NOT_MUTATED	NOT_MUTATED	NOT_MUTATED	NOT_MUTATED	NOT_MUTATED	NOT_MUTATED	NOT_MUTATED	NOT_MUTATED	NOT_MUTATED	NOT_MUTATED	NOT_MUTATED	NOT_MUTATED	NOT_MUTATED	NOT_MUTATED
LGG	TCGA-LGG	TCGA-RY-A840	Male	47 years 335 days	Oligodendroglioma, anaplastic	not reported	MUTATED	NOT_MUTATED	NOT_MUTATED	NOT_MUTATED	NOT_MUTATED	NOT_MUTATED	NOT_MUTATED	NOT_MUTATED	NOT_MUTATED	NOT_MUTATED	NOT_MUTATED	NOT_MUTATED	NOT_MUTATED	NOT_MUTATED	NOT_MUTATED	MUTATED	NOT_MUTATED	NOT_MUTATED	NOT_MUTATED	NOT_MUTATED
LGG	TCGA-LGG	TCGA-DU-6395	Male	31 years 262 days	Mixed glioma	white	MUTATED	MUTATED	MUTATED	NOT_MUTATED	NOT_MUTATED	NOT_MUTATED	NOT_MUTATED	NOT_MUTATED	NOT_MUTATED	NOT_MUTATED	NOT_MUTATED	NOT_MUTATED	NOT_MUTATED	NOT_MUTATED	NOT_MUTATED	NOT_MUTATED	NOT_MUTATED	NOT_MUTATED	NOT_MUTATED	NOT_MUTATED
LGG	TCGA-LGG	TCGA-FG-8191	Male	30 years 295 days	Oligodendroglioma, anaplastic	white	MUTATED	MUTATED	MUTATED	NOT_MUTATED	NOT_MUTATED	NOT_MUTATED	NOT_MUTATED	NOT_MUTATED	NOT_MUTATED	NOT_MUTATED	NOT_MUTATED	NOT_MUTATED	NOT_MUTATED	NOT_MUTATED	NOT_MUTATED	NOT_MUTATED	NOT_MUTATED	NOT_MUTATED	NOT_MUTATED	NOT_MUTATED
LGG	TCGA-LGG	TCGA-HT-7606	Female	30 years 276 days	Astrocytoma, NOS	white	MUTATED	MUTATED	NOT_MUTATED	MUTATED	NOT_MUTATED	NOT_MUTATED	NOT_MUTATED	NOT_MUTATED	NOT_MUTATED	NOT_MUTATED	NOT_MUTATED	NOT_MUTATED	NOT_MUTATED	NOT_MUTATED	NOT_MUTATED	MUTATED	NOT_MUTATED	NOT_MUTATED	NOT_MUTATED	NOT_MUTATED
LGG	TCGA-LGG	TCGA-HT-7857	Female	24 years 146 days	Astrocytoma, anaplastic	white	NOT_MUTATED	NOT_MUTATED	NOT_MUTATED	NOT_MUTATED	NOT_MUTATED	NOT_MUTATED	NOT_MUTATED	NOT_MUTATED	MUTATED	NOT_MUTATED	NOT_MUTATED	NOT_MUTATED	NOT_MUTATED	NOT_MUTATED	NOT_MUTATED	NOT_MUTATED	NOT_MUTATED	NOT_MUTATED	NOT_MUTATED	NOT_MUTATED
LGG	TCGA-LGG	TCGA-DU-7015	Female	41 years 66 days	Oligodendroglioma, NOS	white	MUTATED	MUTATED	MUTATED	NOT_MUTATED	NOT_MUTATED	NOT_MUTATED	NOT_MUTATED	NOT_MUTATED	NOT_MUTATED	NOT_MUTATED	NOT_MUTATED	NOT_MUTATED	NOT_MUTATED	NOT_MUTATED	MUTATED	NOT_MUTATED	NOT_MUTATED	NOT_MUTATED	NOT_MUTATED	NOT_MUTATED
LGG	TCGA-LGG	TCGA-HT-7609	Male	34 years 189 days	Mixed glioma	white	MUTATED	MUTATED	NOT_MUTATED	NOT_MUTATED	NOT_MUTATED	NOT_MUTATED	NOT_MUTATED	NOT_MUTATED	NOT_MUTATED	NOT_MUTATED	NOT_MUTATED	NOT_MUTATED	NOT_MUTATED	NOT_MUTATED	NOT_MUTATED	NOT_MUTATED	NOT_MUTATED	NOT_MUTATED	NOT_MUTATED	NOT_MUTATED
LGG	TCGA-LGG	TCGA-S9-A6WI	Female	56 years 155 days	Mixed glioma	white	MUTATED	NOT_MUTATED	NOT_MUTATED	NOT_MUTATED	NOT_MUTATED	NOT_MUTATED	NOT_MUTATED	NOT_MUTATED	NOT_MUTATED	NOT_MUTATED	NOT_MUTATED	NOT_MUTATED	NOT_MUTATED	NOT_MUTATED	NOT_MUTATED	NOT_MUTATED	NOT_MUTATED	NOT_MUTATED	NOT_MUTATED	NOT_MUTATED
LGG	TCGA-LGG	TCGA-S9-A6TZ	Female	39 years 348 days	Astrocytoma, NOS	white	MUTATED	MUTATED	NOT_MUTATED	NOT_MUTATED	NOT_MUTATED	NOT_MUTATED	NOT_MUTATED	NOT_MUTATED	NOT_MUTATED	NOT_MUTATED	NOT_MUTATED	NOT_MUTATED	NOT_MUTATED	NOT_MUTATED	NOT_MUTATED	NOT_MUTATED	NOT_MUTATED	NOT_MUTATED	NOT_MUTATED	NOT_MUTATED
LGG	TCGA-LGG	TCGA-FG-6691	Female	23 years 3 days	Astrocytoma, NOS	white	MUTATED	MUTATED	MUTATED	NOT_MUTATED	NOT_MUTATED	NOT_MUTATED	NOT_MUTATED	NOT_MUTATED	NOT_MUTATED	NOT_MUTATED	NOT_MUTATED	NOT_MUTATED	NOT_MUTATED	NOT_MUTATED	NOT_MUTATED	NOT_MUTATED	NOT_MUTATED	NOT_MUTATED	NOT_MUTATED	NOT_MUTATED
LGG	TCGA-LGG	TCGA-DU-6401	Female	31 years 273 days	Oligodendroglioma, NOS	white	MUTATED	MUTATED	MUTATED	NOT_MUTATED	NOT_MUTATED	NOT_MUTATED	NOT_MUTATED	NOT_MUTATED	NOT_MUTATED	NOT_MUTATED	NOT_MUTATED	NOT_MUTATED	NOT_MUTATED	NOT_MUTATED	NOT_MUTATED	NOT_MUTATED	NOT_MUTATED	NOT_MUTATED	NOT_MUTATED	NOT_MUTATED
LGG	TCGA-LGG	TCGA-DB-5278	Male	17 years 271 days	Oligodendroglioma, NOS	white	MUTATED	NOT_MUTATED	NOT_MUTATED	NOT_MUTATED	NOT_MUTATED	MUTATED	NOT_MUTATED	NOT_MUTATED	NOT_MUTATED	NOT_MUTATED	NOT_MUTATED	NOT_MUTATED	NOT_MUTATED	NOT_MUTATED	NOT_MUTATED	NOT_MUTATED	NOT_MUTATED	NOT_MUTATED	NOT_MUTATED	NOT_MUTATED
LGG	TCGA-LGG	TCGA-HT-8109	Male	64 years 110 days	Oligodendroglioma, anaplastic	white	MUTATED	NOT_MUTATED	NOT_MUTATED	NOT_MUTATED	NOT_MUTATED	NOT_MUTATED	NOT_MUTATED	NOT_MUTATED	NOT_MUTATED	NOT_MUTATED	NOT_MUTATED	NOT_MUTATED	NOT_MUTATED	NOT_MUTATED	NOT_MUTATED	MUTATED	NOT_MUTATED	NOT_MUTATED	NOT_MUTATED	NOT_MUTATED
LGG	TCGA-LGG	TCGA-FG-A4MT	Female	27 years 221 days	Oligodendroglioma, NOS	white	MUTATED	MUTATED	MUTATED	NOT_MUTATED	NOT_MUTATED	NOT_MUTATED	MUTATED	NOT_MUTATED	NOT_MUTATED	NOT_MUTATED	NOT_MUTATED	NOT_MUTATED	NOT_MUTATED	NOT_MUTATED	NOT_MUTATED	NOT_MUTATED	NOT_MUTATED	NOT_MUTATED	NOT_MUTATED	NOT_MUTATED
LGG	TCGA-LGG	TCGA-DU-7292	Male	69 years 64 days	Astrocytoma, anaplastic	white	NOT_MUTATED	NOT_MUTATED	NOT_MUTATED	NOT_MUTATED	MUTATED	NOT_MUTATED	NOT_MUTATED	NOT_MUTATED	NOT_MUTATED	NOT_MUTATED	NOT_MUTATED	NOT_MUTATED	NOT_MUTATED	NOT_MUTATED	NOT_MUTATED	NOT_MUTATED	NOT_MUTATED	NOT_MUTATED	NOT_MUTATED	NOT_MUTATED
LGG	TCGA-LGG	TCGA-CS-4943	Male	37 years 51 days	Astrocytoma, anaplastic	white	MUTATED	MUTATED	MUTATED	NOT_MUTATED	NOT_MUTATED	NOT_MUTATED	NOT_MUTATED	NOT_MUTATED	NOT_MUTATED	NOT_MUTATED	NOT_MUTATED	NOT_MUTATED	NOT_MUTATED	NOT_MUTATED	NOT_MUTATED	NOT_MUTATED	NOT_MUTATED	NOT_MUTATED	NOT_MUTATED	NOT_MUTATED
LGG	TCGA-LGG	TCGA-VV-A829	Male	44 years 92 days	Mixed glioma	white	MUTATED	NOT_MUTATED	NOT_MUTATED	NOT_MUTATED	NOT_MUTATED	NOT_MUTATED	NOT_MUTATED	NOT_MUTATED	NOT_MUTATED	NOT_MUTATED	NOT_MUTATED	NOT_MUTATED	MUTATED	MUTATED	NOT_MUTATED	NOT_MUTATED	NOT_MUTATED	NOT_MUTATED	NOT_MUTATED	NOT_MUTATED
LGG	TCGA-LGG	TCGA-FN-7833	Male	25 years 97 days	Mixed glioma	white	MUTATED	MUTATED	MUTATED	NOT_MUTATED	NOT_MUTATED	NOT_MUTATED	NOT_MUTATED	NOT_MUTATED	NOT_MUTATED	NOT_MUTATED	NOT_MUTATED	NOT_MUTATED	NOT_MUTATED	NOT_MUTATED	NOT_MUTATED	NOT_MUTATED	NOT_MUTATED	NOT_MUTATED	NOT_MUTATED	NOT_MUTATED
LGG	TCGA-LGG	TCGA-HT-7695	Female	29 years 235 days	Oligodendroglioma, NOS	white	MUTATED	NOT_MUTATED	NOT_MUTATED	NOT_MUTATED	NOT_MUTATED	MUTATED	NOT_MUTATED	NOT_MUTATED	NOT_MUTATED	NOT_MUTATED	NOT_MUTATED	NOT_MUTATED	NOT_MUTATED	NOT_MUTATED	NOT_MUTATED	NOT_MUTATED	NOT_MUTATED	NOT_MUTATED	NOT_MUTATED	NOT_MUTATED
LGG	TCGA-LGG	TCGA-DB-A4XC	Male	26 years 209 days	Mixed glioma	white	MUTATED	MUTATED	MUTATED	NOT_MUTATED	NOT_MUTATED	NOT_MUTATED	NOT_MUTATED	NOT_MUTATED	NOT_MUTATED	NOT_MUTATED	NOT_MUTATED	NOT_MUTATED	NOT_MUTATED	NOT_MUTATED	NOT_MUTATED	NOT_MUTATED	NOT_MUTATED	NOT_MUTATED	NOT_MUTATED	NOT_MUTATED
LGG	TCGA-LGG	TCGA-CS-5390	Female	47 years 294 days	Oligodendroglioma, NOS	white	MUTATED	NOT_MUTATED	NOT_MUTATED	NOT_MUTATED	NOT_MUTATED	NOT_MUTATED	NOT_MUTATED	NOT_MUTATED	NOT_MUTATED	NOT_MUTATED	MUTATED	NOT_MUTATED	MUTATED	NOT_MUTATED	MUTATED	NOT_MUTATED	NOT_MUTATED	NOT_MUTATED	NOT_MUTATED	NOT_MUTATED
LGG	TCGA-LGG	TCGA-HT-7855	Male	39 years 252 days	Astrocytoma, anaplastic	white	MUTATED	MUTATED	MUTATED	NOT_MUTATED	NOT_MUTATED	NOT_MUTATED	NOT_MUTATED	NOT_MUTATED	NOT_MUTATED	NOT_MUTATED	NOT_MUTATED	NOT_MUTATED	NOT_MUTATED	NOT_MUTATED	NOT_MUTATED	MUTATED	NOT_MUTATED	NOT_MUTATED	NOT_MUTATED	NOT_MUTATED
LGG	TCGA-LGG	TCGA-DU-A6S6	Female	35 years 26 days	Mixed glioma	white	MUTATED	NOT_MUTATED	NOT_MUTATED	NOT_MUTATED	NOT_MUTATED	NOT_MUTATED	NOT_MUTATED	NOT_MUTATED	NOT_MUTATED	NOT_MUTATED	NOT_MUTATED	NOT_MUTATED	NOT_MUTATED	NOT_MUTATED	NOT_MUTATED	NOT_MUTATED	NOT_MUTATED	NOT_MUTATED	NOT_MUTATED	NOT_MUTATED
LGG	TCGA-LGG	TCGA-VM-A8CB	Male	33 years 287 days	Oligodendroglioma, anaplastic	not reported	MUTATED	NOT_MUTATED	NOT_MUTATED	NOT_MUTATED	NOT_MUTATED	MUTATED	NOT_MUTATED	NOT_MUTATED	NOT_MUTATED	NOT_MUTATED	MUTATED	NOT_MUTATED	NOT_MUTATED	NOT_MUTATED	NOT_MUTATED	NOT_MUTATED	NOT_MUTATED	NOT_MUTATED	NOT_MUTATED	NOT_MUTATED
LGG	TCGA-LGG	TCGA-FG-A713	Female	74 years 204 days	Mixed glioma	white	MUTATED	NOT_MUTATED	MUTATED	NOT_MUTATED	NOT_MUTATED	MUTATED	NOT_MUTATED	NOT_MUTATED	NOT_MUTATED	NOT_MUTATED	NOT_MUTATED	NOT_MUTATED	NOT_MUTATED	NOT_MUTATED	NOT_MUTATED	NOT_MUTATED	NOT_MUTATED	NOT_MUTATED	NOT_MUTATED	NOT_MUTATED
LGG	TCGA-LGG	TCGA-DH-A7US	Male	50 years 167 days	Oligodendroglioma, NOS	white	MUTATED	NOT_MUTATED	NOT_MUTATED	NOT_MUTATED	NOT_MUTATED	MUTATED	NOT_MUTATED	NOT_MUTATED	NOT_MUTATED	NOT_MUTATED	NOT_MUTATED	NOT_MUTATED	NOT_MUTATED	NOT_MUTATED	NOT_MUTATED	MUTATED	NOT_MUTATED	NOT_MUTATED	NOT_MUTATED	NOT_MUTATED
LGG	TCGA-LGG	TCGA-WH-A86K	Male	65 years 314 days	Astrocytoma, NOS	white	MUTATED	MUTATED	NOT_MUTATED	NOT_MUTATED	NOT_MUTATED	NOT_MUTATED	NOT_MUTATED	NOT_MUTATED	NOT_MUTATED	NOT_MUTATED	NOT_MUTATED	NOT_MUTATED	NOT_MUTATED	NOT_MUTATED	NOT_MUTATED	NOT_MUTATED	NOT_MUTATED	NOT_MUTATED	NOT_MUTATED	NOT_MUTATED
LGG	TCGA-LGG	TCGA-DU-6403	Female	60 years 116 days	Mixed glioma	white	NOT_MUTATED	NOT_MUTATED	NOT_MUTATED	NOT_MUTATED	NOT_MUTATED	NOT_MUTATED	NOT_MUTATED	NOT_MUTATED	NOT_MUTATED	NOT_MUTATED	NOT_MUTATED	NOT_MUTATED	NOT_MUTATED	MUTATED	NOT_MUTATED	NOT_MUTATED	NOT_MUTATED	NOT_MUTATED	NOT_MUTATED	NOT_MUTATED
LGG	TCGA-LGG	TCGA-DU-5870	Female	34 years 346 days	Oligodendroglioma, NOS	white	MUTATED	NOT_MUTATED	NOT_MUTATED	NOT_MUTATED	NOT_MUTATED	MUTATED	NOT_MUTATED	NOT_MUTATED	NOT_MUTATED	MUTATED	NOT_MUTATED	NOT_MUTATED	NOT_MUTATED	NOT_MUTATED	NOT_MUTATED	NOT_MUTATED	NOT_MUTATED	NOT_MUTATED	NOT_MUTATED	NOT_MUTATED
LGG	TCGA-LGG	TCGA-P5-A736	Female	44 years 229 days	Astrocytoma, anaplastic	white	MUTATED	MUTATED	MUTATED	NOT_MUTATED	NOT_MUTATED	NOT_MUTATED	NOT_MUTATED	NOT_MUTATED	NOT_MUTATED	NOT_MUTATED	NOT_MUTATED	NOT_MUTATED	NOT_MUTATED	NOT_MUTATED	NOT_MUTATED	NOT_MUTATED	NOT_MUTATED	NOT_MUTATED	NOT_MUTATED	NOT_MUTATED
LGG	TCGA-LGG	TCGA-P5-A72X	Male	21 years 243 days	Astrocytoma, anaplastic	white	MUTATED	MUTATED	MUTATED	NOT_MUTATED	NOT_MUTATED	NOT_MUTATED	NOT_MUTATED	NOT_MUTATED	NOT_MUTATED	NOT_MUTATED	NOT_MUTATED	NOT_MUTATED	NOT_MUTATED	NOT_MUTATED	NOT_MUTATED	NOT_MUTATED	NOT_MUTATED	NOT_MUTATED	NOT_MUTATED	NOT_MUTATED
LGG	TCGA-LGG	TCGA-HT-8011	Male	55 years 87 days	Astrocytoma, anaplastic	white	NOT_MUTATED	NOT_MUTATED	NOT_MUTATED	NOT_MUTATED	NOT_MUTATED	NOT_MUTATED	NOT_MUTATED	NOT_MUTATED	NOT_MUTATED	NOT_MUTATED	NOT_MUTATED	NOT_MUTATED	NOT_MUTATED	NOT_MUTATED	NOT_MUTATED	NOT_MUTATED	NOT_MUTATED	NOT_MUTATED	NOT_MUTATED	NOT_MUTATED
LGG	TCGA-LGG	TCGA-CS-6670	Male	43 years 361 days	Oligodendroglioma, anaplastic	white	MUTATED	NOT_MUTATED	NOT_MUTATED	NOT_MUTATED	NOT_MUTATED	NOT_MUTATED	NOT_MUTATED	NOT_MUTATED	NOT_MUTATED	NOT_MUTATED	NOT_MUTATED	NOT_MUTATED	NOT_MUTATED	NOT_MUTATED	NOT_MUTATED	NOT_MUTATED	NOT_MUTATED	NOT_MUTATED	NOT_MUTATED	NOT_MUTATED
LGG	TCGA-LGG	TCGA-HT-8114	Male	36 years 49 days	Mixed glioma	white	MUTATED	MUTATED	MUTATED	NOT_MUTATED	NOT_MUTATED	NOT_MUTATED	NOT_MUTATED	NOT_MUTATED	NOT_MUTATED	NOT_MUTATED	NOT_MUTATED	NOT_MUTATED	NOT_MUTATED	NOT_MUTATED	NOT_MUTATED	NOT_MUTATED	NOT_MUTATED	NOT_MUTATED	NOT_MUTATED	NOT_MUTATED
LGG	TCGA-LGG	TCGA-FG-6690	Male	70 years 100 days	Oligodendroglioma, NOS	white	MUTATED	MUTATED	MUTATED	NOT_MUTATED	NOT_MUTATED	NOT_MUTATED	NOT_MUTATED	NOT_MUTATED	NOT_MUTATED	NOT_MUTATED	NOT_MUTATED	NOT_MUTATED	NOT_MUTATED	NOT_MUTATED	NOT_MUTATED	MUTATED	NOT_MUTATED	NOT_MUTATED	NOT_MUTATED	NOT_MUTATED
LGG	TCGA-LGG	TCGA-DU-6408	Female	23 years 352 days	Oligodendroglioma, anaplastic	white	MUTATED	MUTATED	MUTATED	NOT_MUTATED	NOT_MUTATED	NOT_MUTATED	NOT_MUTATED	NOT_MUTATED	NOT_MUTATED	NOT_MUTATED	NOT_MUTATED	NOT_MUTATED	NOT_MUTATED	NOT_MUTATED	NOT_MUTATED	NOT_MUTATED	NOT_MUTATED	NOT_MUTATED	NOT_MUTATED	NOT_MUTATED
LGG	TCGA-LGG	TCGA-IK-7675	Male	43 years 195 days	Oligodendroglioma, NOS	white	MUTATED	MUTATED	NOT_MUTATED	NOT_MUTATED	NOT_MUTATED	NOT_MUTATED	NOT_MUTATED	NOT_MUTATED	NOT_MUTATED	NOT_MUTATED	NOT_MUTATED	NOT_MUTATED	NOT_MUTATED	NOT_MUTATED	NOT_MUTATED	NOT_MUTATED	NOT_MUTATED	NOT_MUTATED	NOT_MUTATED	NOT_MUTATED
LGG	TCGA-LGG	TCGA-TM-A84I	Male	30 years 264 days	Astrocytoma, anaplastic	white	MUTATED	MUTATED	MUTATED	NOT_MUTATED	NOT_MUTATED	NOT_MUTATED	NOT_MUTATED	NOT_MUTATED	NOT_MUTATED	NOT_MUTATED	NOT_MUTATED	NOT_MUTATED	NOT_MUTATED	NOT_MUTATED	NOT_MUTATED	NOT_MUTATED	NOT_MUTATED	NOT_MUTATED	NOT_MUTATED	NOT_MUTATED
LGG	TCGA-LGG	TCGA-DB-A64U	Female	38 years 140 days	Mixed glioma	white	MUTATED	NOT_MUTATED	NOT_MUTATED	NOT_MUTATED	NOT_MUTATED	MUTATED	NOT_MUTATED	NOT_MUTATED	NOT_MUTATED	NOT_MUTATED	NOT_MUTATED	NOT_MUTATED	NOT_MUTATED	NOT_MUTATED	NOT_MUTATED	NOT_MUTATED	NOT_MUTATED	NOT_MUTATED	NOT_MUTATED	NOT_MUTATED
LGG	TCGA-LGG	TCGA-DU-5847	Female	34 years 188 days	Astrocytoma, anaplastic	white	NOT_MUTATED	NOT_MUTATED	NOT_MUTATED	MUTATED	NOT_MUTATED	NOT_MUTATED	NOT_MUTATED	NOT_MUTATED	MUTATED	NOT_MUTATED	NOT_MUTATED	MUTATED	NOT_MUTATED	NOT_MUTATED	NOT_MUTATED	NOT_MUTATED	NOT_MUTATED	NOT_MUTATED	NOT_MUTATED	NOT_MUTATED
LGG	TCGA-LGG	TCGA-E1-A7YJ	Male	55 years 92 days	Astrocytoma, anaplastic	white	NOT_MUTATED	NOT_MUTATED	NOT_MUTATED	NOT_MUTATED	MUTATED	NOT_MUTATED	NOT_MUTATED	NOT_MUTATED	NOT_MUTATED	NOT_MUTATED	NOT_MUTATED	NOT_MUTATED	NOT_MUTATED	NOT_MUTATED	NOT_MUTATED	NOT_MUTATED	NOT_MUTATED	NOT_MUTATED	NOT_MUTATED	NOT_MUTATED
LGG	TCGA-LGG	TCGA-DB-A4XA	Male	30 years 238 days	Mixed glioma	white	MUTATED	NOT_MUTATED	NOT_MUTATED	NOT_MUTATED	NOT_MUTATED	MUTATED	MUTATED	NOT_MUTATED	NOT_MUTATED	NOT_MUTATED	NOT_MUTATED	NOT_MUTATED	NOT_MUTATED	NOT_MUTATED	NOT_MUTATED	NOT_MUTATED	MUTATED	NOT_MUTATED	NOT_MUTATED	NOT_MUTATED
LGG	TCGA-LGG	TCGA-DU-5852	Female	61 years 68 days	Mixed glioma	white	NOT_MUTATED	NOT_MUTATED	MUTATED	NOT_MUTATED	MUTATED	NOT_MUTATED	NOT_MUTATED	NOT_MUTATED	NOT_MUTATED	NOT_MUTATED	NOT_MUTATED	NOT_MUTATED	NOT_MUTATED	NOT_MUTATED	NOT_MUTATED	NOT_MUTATED	NOT_MUTATED	NOT_MUTATED	NOT_MUTATED	NOT_MUTATED
LGG	TCGA-LGG	TCGA-TM-A7CA	Male	44 years 344 days	Astrocytoma, NOS	white	MUTATED	MUTATED	MUTATED	NOT_MUTATED	NOT_MUTATED	NOT_MUTATED	NOT_MUTATED	NOT_MUTATED	NOT_MUTATED	NOT_MUTATED	NOT_MUTATED	NOT_MUTATED	NOT_MUTATED	NOT_MUTATED	NOT_MUTATED	NOT_MUTATED	NOT_MUTATED	NOT_MUTATED	NOT_MUTATED	NOT_MUTATED
LGG	TCGA-LGG	TCGA-DU-6407	Female	35 years 238 days	Oligodendroglioma, NOS	white	MUTATED	MUTATED	MUTATED	NOT_MUTATED	NOT_MUTATED	NOT_MUTATED	NOT_MUTATED	NOT_MUTATED	NOT_MUTATED	NOT_MUTATED	NOT_MUTATED	NOT_MUTATED	NOT_MUTATED	NOT_MUTATED	NOT_MUTATED	NOT_MUTATED	NOT_MUTATED	NOT_MUTATED	NOT_MUTATED	NOT_MUTATED
LGG	TCGA-LGG	TCGA-HW-A5KJ	Male	68 years 129 days	Oligodendroglioma, anaplastic	white	MUTATED	NOT_MUTATED	NOT_MUTATED	NOT_MUTATED	NOT_MUTATED	NOT_MUTATED	NOT_MUTATED	NOT_MUTATED	NOT_MUTATED	NOT_MUTATED	NOT_MUTATED	NOT_MUTATED	MUTATED	NOT_MUTATED	NOT_MUTATED	NOT_MUTATED	NOT_MUTATED	NOT_MUTATED	NOT_MUTATED	NOT_MUTATED
LGG	TCGA-LGG	TCGA-TM-A84H	Female	44 years 206 days	Mixed glioma	white	MUTATED	MUTATED	NOT_MUTATED	NOT_MUTATED	NOT_MUTATED	NOT_MUTATED	MUTATED	NOT_MUTATED	NOT_MUTATED	NOT_MUTATED	NOT_MUTATED	NOT_MUTATED	NOT_MUTATED	NOT_MUTATED	MUTATED	MUTATED	NOT_MUTATED	NOT_MUTATED	NOT_MUTATED	NOT_MUTATED
LGG	TCGA-LGG	TCGA-HT-7472	Male	38 years 89 days	Oligodendroglioma, NOS	white	MUTATED	MUTATED	MUTATED	NOT_MUTATED	NOT_MUTATED	NOT_MUTATED	NOT_MUTATED	NOT_MUTATED	NOT_MUTATED	NOT_MUTATED	NOT_MUTATED	NOT_MUTATED	NOT_MUTATED	MUTATED	NOT_MUTATED	NOT_MUTATED	NOT_MUTATED	NOT_MUTATED	NOT_MUTATED	NOT_MUTATED
LGG	TCGA-LGG	TCGA-VV-A86M	Female	36 years 304 days	Astrocytoma, anaplastic	not reported	MUTATED	MUTATED	MUTATED	NOT_MUTATED	NOT_MUTATED	NOT_MUTATED	NOT_MUTATED	NOT_MUTATED	NOT_MUTATED	NOT_MUTATED	NOT_MUTATED	NOT_MUTATED	NOT_MUTATED	NOT_MUTATED	NOT_MUTATED	NOT_MUTATED	NOT_MUTATED	NOT_MUTATED	NOT_MUTATED	NOT_MUTATED
LGG	TCGA-LGG	TCGA-DU-A7TD	Male	52 years 32 days	Mixed glioma	white	NOT_MUTATED	NOT_MUTATED	NOT_MUTATED	MUTATED	MUTATED	NOT_MUTATED	NOT_MUTATED	NOT_MUTATED	NOT_MUTATED	NOT_MUTATED	NOT_MUTATED	NOT_MUTATED	NOT_MUTATED	NOT_MUTATED	NOT_MUTATED	NOT_MUTATED	NOT_MUTATED	NOT_MUTATED	NOT_MUTATED	NOT_MUTATED
LGG	TCGA-LGG	TCGA-S9-A7QX	Female	36 years 183 days	Astrocytoma, anaplastic	white	MUTATED	MUTATED	MUTATED	NOT_MUTATED	NOT_MUTATED	NOT_MUTATED	MUTATED	NOT_MUTATED	NOT_MUTATED	NOT_MUTATED	NOT_MUTATED	NOT_MUTATED	NOT_MUTATED	NOT_MUTATED	NOT_MUTATED	NOT_MUTATED	NOT_MUTATED	NOT_MUTATED	NOT_MUTATED	NOT_MUTATED
LGG	TCGA-LGG	TCGA-E1-A7YI	Female	33 years 176 days	Astrocytoma, anaplastic	white	MUTATED	MUTATED	MUTATED	NOT_MUTATED	NOT_MUTATED	NOT_MUTATED	NOT_MUTATED	NOT_MUTATED	NOT_MUTATED	NOT_MUTATED	NOT_MUTATED	NOT_MUTATED	NOT_MUTATED	NOT_MUTATED	NOT_MUTATED	NOT_MUTATED	NOT_MUTATED	NOT_MUTATED	NOT_MUTATED	NOT_MUTATED
LGG	TCGA-LGG	TCGA-HT-7860	Female	60 years 119 days	Astrocytoma, anaplastic	white	NOT_MUTATED	NOT_MUTATED	NOT_MUTATED	MUTATED	NOT_MUTATED	NOT_MUTATED	MUTATED	NOT_MUTATED	MUTATED	NOT_MUTATED	NOT_MUTATED	NOT_MUTATED	NOT_MUTATED	NOT_MUTATED	NOT_MUTATED	NOT_MUTATED	NOT_MUTATED	NOT_MUTATED	NOT_MUTATED	NOT_MUTATED
LGG	TCGA-LGG	TCGA-P5-A780	Female	44 years 90 days	Astrocytoma, anaplastic	white	MUTATED	MUTATED	NOT_MUTATED	NOT_MUTATED	NOT_MUTATED	NOT_MUTATED	NOT_MUTATED	NOT_MUTATED	NOT_MUTATED	NOT_MUTATED	NOT_MUTATED	NOT_MUTATED	NOT_MUTATED	NOT_MUTATED	NOT_MUTATED	NOT_MUTATED	NOT_MUTATED	NOT_MUTATED	NOT_MUTATED	NOT_MUTATED
LGG	TCGA-LGG	TCGA-E1-A7YQ	Female	58 years 157 days	Oligodendroglioma, anaplastic	black or african american	NOT_MUTATED	NOT_MUTATED	NOT_MUTATED	NOT_MUTATED	MUTATED	NOT_MUTATED	NOT_MUTATED	NOT_MUTATED	NOT_MUTATED	NOT_MUTATED	NOT_MUTATED	NOT_MUTATED	NOT_MUTATED	NOT_MUTATED	NOT_MUTATED	NOT_MUTATED	NOT_MUTATED	NOT_MUTATED	NOT_MUTATED	NOT_MUTATED
LGG	TCGA-LGG	TCGA-S9-A6U5	Male	33 years 364 days	Astrocytoma, NOS	white	MUTATED	NOT_MUTATED	NOT_MUTATED	NOT_MUTATED	NOT_MUTATED	MUTATED	NOT_MUTATED	NOT_MUTATED	NOT_MUTATED	NOT_MUTATED	NOT_MUTATED	NOT_MUTATED	MUTATED	NOT_MUTATED	NOT_MUTATED	NOT_MUTATED	NOT_MUTATED	NOT_MUTATED	NOT_MUTATED	NOT_MUTATED
LGG	TCGA-LGG	TCGA-HT-8107	Male	62 years 235 days	Oligodendroglioma, NOS	white	NOT_MUTATED	NOT_MUTATED	NOT_MUTATED	NOT_MUTATED	MUTATED	NOT_MUTATED	NOT_MUTATED	NOT_MUTATED	NOT_MUTATED	NOT_MUTATED	NOT_MUTATED	NOT_MUTATED	NOT_MUTATED	NOT_MUTATED	NOT_MUTATED	NOT_MUTATED	NOT_MUTATED	NOT_MUTATED	NOT_MUTATED	NOT_MUTATED
LGG	TCGA-LGG	TCGA-CS-4942	Female	44 years 226 days	Astrocytoma, anaplastic	black or african american	MUTATED	MUTATED	NOT_MUTATED	NOT_MUTATED	NOT_MUTATED	NOT_MUTATED	NOT_MUTATED	NOT_MUTATED	NOT_MUTATED	MUTATED	NOT_MUTATED	NOT_MUTATED	NOT_MUTATED	MUTATED	NOT_MUTATED	NOT_MUTATED	NOT_MUTATED	NOT_MUTATED	NOT_MUTATED	NOT_MUTATED
LGG	TCGA-LGG	TCGA-S9-A6U9	Male	36 years 311 days	Astrocytoma, anaplastic	white	MUTATED	MUTATED	MUTATED	NOT_MUTATED	NOT_MUTATED	NOT_MUTATED	NOT_MUTATED	NOT_MUTATED	NOT_MUTATED	NOT_MUTATED	NOT_MUTATED	NOT_MUTATED	NOT_MUTATED	NOT_MUTATED	NOT_MUTATED	NOT_MUTATED	NOT_MUTATED	NOT_MUTATED	NOT_MUTATED	NOT_MUTATED
LGG	TCGA-LGG	TCGA-HT-7686	Female	29 years 132 days	Astrocytoma, anaplastic	white	MUTATED	MUTATED	MUTATED	NOT_MUTATED	NOT_MUTATED	NOT_MUTATED	NOT_MUTATED	NOT_MUTATED	NOT_MUTATED	NOT_MUTATED	NOT_MUTATED	NOT_MUTATED	NOT_MUTATED	NOT_MUTATED	NOT_MUTATED	NOT_MUTATED	NOT_MUTATED	NOT_MUTATED	NOT_MUTATED	NOT_MUTATED
LGG	TCGA-LGG	TCGA-DB-A75P	Female	25 years 282 days	Astrocytoma, NOS	not reported	NOT_MUTATED	NOT_MUTATED	NOT_MUTATED	NOT_MUTATED	NOT_MUTATED	NOT_MUTATED	NOT_MUTATED	NOT_MUTATED	NOT_MUTATED	NOT_MUTATED	NOT_MUTATED	NOT_MUTATED	NOT_MUTATED	NOT_MUTATED	NOT_MUTATED	NOT_MUTATED	NOT_MUTATED	NOT_MUTATED	NOT_MUTATED	NOT_MUTATED
LGG	TCGA-LGG	TCGA-P5-A5EW	Female	20 years 307 days	Astrocytoma, NOS	white	MUTATED	MUTATED	MUTATED	NOT_MUTATED	NOT_MUTATED	NOT_MUTATED	NOT_MUTATED	NOT_MUTATED	NOT_MUTATED	NOT_MUTATED	NOT_MUTATED	NOT_MUTATED	NOT_MUTATED	NOT_MUTATED	NOT_MUTATED	NOT_MUTATED	NOT_MUTATED	NOT_MUTATED	NOT_MUTATED	NOT_MUTATED
LGG	TCGA-LGG	TCGA-HT-7607	Female	61 years 305 days	Astrocytoma, NOS	white	MUTATED	NOT_MUTATED	NOT_MUTATED	NOT_MUTATED	NOT_MUTATED	NOT_MUTATED	NOT_MUTATED	MUTATED	NOT_MUTATED	NOT_MUTATED	NOT_MUTATED	NOT_MUTATED	NOT_MUTATED	NOT_MUTATED	NOT_MUTATED	NOT_MUTATED	NOT_MUTATED	NOT_MUTATED	NOT_MUTATED	NOT_MUTATED
LGG	TCGA-LGG	TCGA-DU-7309	Female	41 years 222 days	Oligodendroglioma, anaplastic	white	NOT_MUTATED	MUTATED	MUTATED	NOT_MUTATED	NOT_MUTATED	NOT_MUTATED	NOT_MUTATED	NOT_MUTATED	NOT_MUTATED	NOT_MUTATED	NOT_MUTATED	NOT_MUTATED	NOT_MUTATED	NOT_MUTATED	NOT_MUTATED	NOT_MUTATED	NOT_MUTATED	MUTATED	NOT_MUTATED	NOT_MUTATED
LGG	TCGA-LGG	TCGA-P5-A737	Male	47 years 224 days	Mixed glioma	white	MUTATED	NOT_MUTATED	NOT_MUTATED	NOT_MUTATED	NOT_MUTATED	NOT_MUTATED	NOT_MUTATED	NOT_MUTATED	NOT_MUTATED	NOT_MUTATED	NOT_MUTATED	NOT_MUTATED	NOT_MUTATED	NOT_MUTATED	NOT_MUTATED	NOT_MUTATED	NOT_MUTATED	NOT_MUTATED	NOT_MUTATED	NOT_MUTATED
LGG	TCGA-LGG	TCGA-S9-A6WM	Female	59 years 212 days	Astrocytoma, anaplastic	white	NOT_MUTATED	NOT_MUTATED	NOT_MUTATED	NOT_MUTATED	NOT_MUTATED	NOT_MUTATED	NOT_MUTATED	NOT_MUTATED	NOT_MUTATED	NOT_MUTATED	NOT_MUTATED	NOT_MUTATED	NOT_MUTATED	NOT_MUTATED	NOT_MUTATED	NOT_MUTATED	NOT_MUTATED	NOT_MUTATED	NOT_MUTATED	NOT_MUTATED
LGG	TCGA-LGG	TCGA-FG-7636	Male	48 years 311 days	Astrocytoma, anaplastic	white	MUTATED	MUTATED	MUTATED	NOT_MUTATED	NOT_MUTATED	NOT_MUTATED	MUTATED	NOT_MUTATED	NOT_MUTATED	NOT_MUTATED	NOT_MUTATED	NOT_MUTATED	NOT_MUTATED	NOT_MUTATED	NOT_MUTATED	NOT_MUTATED	NOT_MUTATED	NOT_MUTATED	NOT_MUTATED	NOT_MUTATED
LGG	TCGA-LGG	TCGA-E1-5322	Female	38 years 24 days	Mixed glioma	white	MUTATED	MUTATED	MUTATED	NOT_MUTATED	NOT_MUTATED	NOT_MUTATED	NOT_MUTATED	NOT_MUTATED	NOT_MUTATED	NOT_MUTATED	NOT_MUTATED	NOT_MUTATED	NOT_MUTATED	NOT_MUTATED	NOT_MUTATED	NOT_MUTATED	NOT_MUTATED	NOT_MUTATED	NOT_MUTATED	NOT_MUTATED
LGG	TCGA-LGG	TCGA-TQ-A7RF	Female	27 years 58 days	Oligodendroglioma, anaplastic	white	MUTATED	MUTATED	NOT_MUTATED	NOT_MUTATED	NOT_MUTATED	NOT_MUTATED	NOT_MUTATED	NOT_MUTATED	NOT_MUTATED	NOT_MUTATED	NOT_MUTATED	NOT_MUTATED	NOT_MUTATED	NOT_MUTATED	MUTATED	NOT_MUTATED	NOT_MUTATED	NOT_MUTATED	NOT_MUTATED	NOT_MUTATED
LGG	TCGA-LGG	TCGA-DU-7010	Female	58 years 15 days	Astrocytoma, anaplastic	white	MUTATED	MUTATED	MUTATED	NOT_MUTATED	NOT_MUTATED	NOT_MUTATED	NOT_MUTATED	NOT_MUTATED	NOT_MUTATED	NOT_MUTATED	NOT_MUTATED	NOT_MUTATED	NOT_MUTATED	NOT_MUTATED	NOT_MUTATED	NOT_MUTATED	NOT_MUTATED	NOT_MUTATED	NOT_MUTATED	NOT_MUTATED
LGG	TCGA-LGG	TCGA-QH-A6CS	Male	41 years 117 days	Astrocytoma, anaplastic	white	NOT_MUTATED	NOT_MUTATED	NOT_MUTATED	MUTATED	NOT_MUTATED	NOT_MUTATED	NOT_MUTATED	NOT_MUTATED	MUTATED	NOT_MUTATED	NOT_MUTATED	NOT_MUTATED	NOT_MUTATED	NOT_MUTATED	NOT_MUTATED	NOT_MUTATED	NOT_MUTATED	NOT_MUTATED	NOT_MUTATED	NOT_MUTATED
LGG	TCGA-LGG	TCGA-HT-7476	Male	26 years 118 days	Astrocytoma, NOS	white	NOT_MUTATED	MUTATED	MUTATED	NOT_MUTATED	NOT_MUTATED	NOT_MUTATED	NOT_MUTATED	NOT_MUTATED	NOT_MUTATED	NOT_MUTATED	NOT_MUTATED	NOT_MUTATED	NOT_MUTATED	NOT_MUTATED	NOT_MUTATED	NOT_MUTATED	NOT_MUTATED	MUTATED	MUTATED	NOT_MUTATED
LGG	TCGA-LGG	TCGA-HT-7884	Female	44 years 209 days	Astrocytoma, NOS	white	MUTATED	MUTATED	MUTATED	NOT_MUTATED	NOT_MUTATED	NOT_MUTATED	NOT_MUTATED	NOT_MUTATED	NOT_MUTATED	NOT_MUTATED	NOT_MUTATED	NOT_MUTATED	NOT_MUTATED	NOT_MUTATED	NOT_MUTATED	NOT_MUTATED	NOT_MUTATED	NOT_MUTATED	NOT_MUTATED	NOT_MUTATED
LGG	TCGA-LGG	TCGA-DU-A7TC	Male	32 years 196 days	Astrocytoma, NOS	white	MUTATED	MUTATED	NOT_MUTATED	NOT_MUTATED	NOT_MUTATED	NOT_MUTATED	NOT_MUTATED	NOT_MUTATED	NOT_MUTATED	NOT_MUTATED	NOT_MUTATED	NOT_MUTATED	NOT_MUTATED	NOT_MUTATED	NOT_MUTATED	NOT_MUTATED	NOT_MUTATED	NOT_MUTATED	NOT_MUTATED	NOT_MUTATED
LGG	TCGA-LGG	TCGA-CS-6666	Male	22 years 305 days	Astrocytoma, anaplastic	white	MUTATED	MUTATED	MUTATED	NOT_MUTATED	NOT_MUTATED	NOT_MUTATED	NOT_MUTATED	NOT_MUTATED	NOT_MUTATED	NOT_MUTATED	NOT_MUTATED	NOT_MUTATED	NOT_MUTATED	NOT_MUTATED	NOT_MUTATED	NOT_MUTATED	NOT_MUTATED	NOT_MUTATED	NOT_MUTATED	NOT_MUTATED
LGG	TCGA-LGG	TCGA-HT-7610	Female	25 years 316 days	Mixed glioma	white	MUTATED	MUTATED	MUTATED	NOT_MUTATED	NOT_MUTATED	NOT_MUTATED	NOT_MUTATED	NOT_MUTATED	NOT_MUTATED	NOT_MUTATED	NOT_MUTATED	NOT_MUTATED	NOT_MUTATED	MUTATED	NOT_MUTATED	NOT_MUTATED	NOT_MUTATED	NOT_MUTATED	NOT_MUTATED	NOT_MUTATED
LGG	TCGA-LGG	TCGA-FG-A60K	Female	34 years 27 days	Mixed glioma	white	MUTATED	NOT_MUTATED	NOT_MUTATED	NOT_MUTATED	NOT_MUTATED	MUTATED	NOT_MUTATED	NOT_MUTATED	NOT_MUTATED	NOT_MUTATED	NOT_MUTATED	NOT_MUTATED	NOT_MUTATED	NOT_MUTATED	NOT_MUTATED	NOT_MUTATED	NOT_MUTATED	NOT_MUTATED	NOT_MUTATED	NOT_MUTATED
LGG	TCGA-LGG	TCGA-S9-A6U8	Male	24 years 278 days	Astrocytoma, NOS	white	MUTATED	MUTATED	MUTATED	NOT_MUTATED	NOT_MUTATED	NOT_MUTATED	MUTATED	NOT_MUTATED	NOT_MUTATED	NOT_MUTATED	NOT_MUTATED	NOT_MUTATED	NOT_MUTATED	NOT_MUTATED	MUTATED	NOT_MUTATED	NOT_MUTATED	NOT_MUTATED	NOT_MUTATED	NOT_MUTATED
LGG	TCGA-LGG	TCGA-HT-8563	Female	30 years 348 days	Astrocytoma, anaplastic	white	MUTATED	MUTATED	MUTATED	NOT_MUTATED	NOT_MUTATED	NOT_MUTATED	NOT_MUTATED	NOT_MUTATED	NOT_MUTATED	NOT_MUTATED	NOT_MUTATED	NOT_MUTATED	NOT_MUTATED	NOT_MUTATED	NOT_MUTATED	NOT_MUTATED	NOT_MUTATED	NOT_MUTATED	NOT_MUTATED	NOT_MUTATED
LGG	TCGA-LGG	TCGA-TQ-A7RH	Male	39 years 280 days	Mixed glioma	black or african american	MUTATED	MUTATED	MUTATED	NOT_MUTATED	NOT_MUTATED	NOT_MUTATED	NOT_MUTATED	NOT_MUTATED	NOT_MUTATED	NOT_MUTATED	NOT_MUTATED	NOT_MUTATED	NOT_MUTATED	NOT_MUTATED	NOT_MUTATED	NOT_MUTATED	NOT_MUTATED	NOT_MUTATED	NOT_MUTATED	NOT_MUTATED
LGG	TCGA-LGG	TCGA-S9-A6U1	Female	22 years 236 days	Astrocytoma, anaplastic	white	MUTATED	NOT_MUTATED	MUTATED	NOT_MUTATED	NOT_MUTATED	NOT_MUTATED	NOT_MUTATED	NOT_MUTATED	NOT_MUTATED	NOT_MUTATED	NOT_MUTATED	NOT_MUTATED	NOT_MUTATED	NOT_MUTATED	NOT_MUTATED	NOT_MUTATED	NOT_MUTATED	NOT_MUTATED	NOT_MUTATED	NOT_MUTATED
LGG	TCGA-LGG	TCGA-DU-7301	Male	53 years 286 days	Oligodendroglioma, NOS	white	MUTATED	MUTATED	MUTATED	NOT_MUTATED	NOT_MUTATED	NOT_MUTATED	NOT_MUTATED	NOT_MUTATED	NOT_MUTATED	NOT_MUTATED	NOT_MUTATED	NOT_MUTATED	NOT_MUTATED	NOT_MUTATED	NOT_MUTATED	NOT_MUTATED	NOT_MUTATED	NOT_MUTATED	NOT_MUTATED	NOT_MUTATED
LGG	TCGA-LGG	TCGA-FG-6689	Male	30 years 355 days	Astrocytoma, NOS	white	MUTATED	MUTATED	MUTATED	NOT_MUTATED	NOT_MUTATED	NOT_MUTATED	NOT_MUTATED	NOT_MUTATED	NOT_MUTATED	NOT_MUTATED	NOT_MUTATED	NOT_MUTATED	NOT_MUTATED	NOT_MUTATED	NOT_MUTATED	NOT_MUTATED	NOT_MUTATED	NOT_MUTATED	NOT_MUTATED	NOT_MUTATED
LGG	TCGA-LGG	TCGA-HT-8013	Female	37 years 239 days	Mixed glioma	white	MUTATED	MUTATED	MUTATED	NOT_MUTATED	NOT_MUTATED	NOT_MUTATED	NOT_MUTATED	NOT_MUTATED	NOT_MUTATED	NOT_MUTATED	NOT_MUTATED	NOT_MUTATED	NOT_MUTATED	NOT_MUTATED	NOT_MUTATED	NOT_MUTATED	NOT_MUTATED	NOT_MUTATED	NOT_MUTATED	NOT_MUTATED
LGG	TCGA-LGG	TCGA-HT-A616	Female	36 years 73 days	Astrocytoma, NOS	white	MUTATED	NOT_MUTATED	MUTATED	NOT_MUTATED	NOT_MUTATED	NOT_MUTATED	NOT_MUTATED	NOT_MUTATED	NOT_MUTATED	NOT_MUTATED	NOT_MUTATED	NOT_MUTATED	NOT_MUTATED	NOT_MUTATED	NOT_MUTATED	NOT_MUTATED	NOT_MUTATED	NOT_MUTATED	NOT_MUTATED	NOT_MUTATED
LGG	TCGA-LGG	TCGA-DU-7008	Female	41 years 314 days	Oligodendroglioma, NOS	white	MUTATED	MUTATED	MUTATED	NOT_MUTATED	NOT_MUTATED	NOT_MUTATED	NOT_MUTATED	NOT_MUTATED	NOT_MUTATED	NOT_MUTATED	NOT_MUTATED	NOT_MUTATED	NOT_MUTATED	NOT_MUTATED	NOT_MUTATED	MUTATED	NOT_MUTATED	NOT_MUTATED	NOT_MUTATED	NOT_MUTATED
LGG	TCGA-LGG	TCGA-E1-A7YD	Male	57 years 201 days	Astrocytoma, anaplastic	white	NOT_MUTATED	MUTATED	NOT_MUTATED	NOT_MUTATED	MUTATED	NOT_MUTATED	NOT_MUTATED	MUTATED	NOT_MUTATED	NOT_MUTATED	NOT_MUTATED	NOT_MUTATED	NOT_MUTATED	NOT_MUTATED	NOT_MUTATED	NOT_MUTATED	NOT_MUTATED	NOT_MUTATED	NOT_MUTATED	NOT_MUTATED
LGG	TCGA-LGG	TCGA-E1-A7YK	Male	52 years 243 days	Astrocytoma, anaplastic	white	MUTATED	MUTATED	MUTATED	NOT_MUTATED	NOT_MUTATED	NOT_MUTATED	NOT_MUTATED	NOT_MUTATED	NOT_MUTATED	NOT_MUTATED	NOT_MUTATED	NOT_MUTATED	NOT_MUTATED	NOT_MUTATED	NOT_MUTATED	NOT_MUTATED	NOT_MUTATED	NOT_MUTATED	NOT_MUTATED	NOT_MUTATED
LGG	TCGA-LGG	TCGA-TM-A84Q	Male	31 years 346 days	Astrocytoma, NOS	white	MUTATED	MUTATED	MUTATED	NOT_MUTATED	NOT_MUTATED	NOT_MUTATED	NOT_MUTATED	NOT_MUTATED	NOT_MUTATED	NOT_MUTATED	NOT_MUTATED	NOT_MUTATED	NOT_MUTATED	NOT_MUTATED	NOT_MUTATED	NOT_MUTATED	NOT_MUTATED	NOT_MUTATED	NOT_MUTATED	NOT_MUTATED
LGG	TCGA-LGG	TCGA-WY-A858	Female	32 years 167 days	Astrocytoma, anaplastic	white	MUTATED	MUTATED	MUTATED	NOT_MUTATED	NOT_MUTATED	NOT_MUTATED	NOT_MUTATED	NOT_MUTATED	NOT_MUTATED	NOT_MUTATED	NOT_MUTATED	NOT_MUTATED	NOT_MUTATED	NOT_MUTATED	NOT_MUTATED	MUTATED	NOT_MUTATED	NOT_MUTATED	NOT_MUTATED	NOT_MUTATED
LGG	TCGA-LGG	TCGA-F6-A8O4	Male	44 years 131 days	Astrocytoma, NOS	asian	MUTATED	MUTATED	MUTATED	NOT_MUTATED	NOT_MUTATED	NOT_MUTATED	NOT_MUTATED	NOT_MUTATED	NOT_MUTATED	NOT_MUTATED	NOT_MUTATED	NOT_MUTATED	NOT_MUTATED	NOT_MUTATED	NOT_MUTATED	NOT_MUTATED	NOT_MUTATED	NOT_MUTATED	NOT_MUTATED	NOT_MUTATED
LGG	TCGA-LGG	TCGA-R8-A6MK	Male	40 years 106 days	Oligodendroglioma, NOS	white	MUTATED	NOT_MUTATED	NOT_MUTATED	NOT_MUTATED	NOT_MUTATED	MUTATED	NOT_MUTATED	NOT_MUTATED	NOT_MUTATED	NOT_MUTATED	NOT_MUTATED	NOT_MUTATED	NOT_MUTATED	NOT_MUTATED	NOT_MUTATED	NOT_MUTATED	NOT_MUTATED	NOT_MUTATED	NOT_MUTATED	NOT_MUTATED
LGG	TCGA-LGG	TCGA-VM-A8CF	Female	44 years 263 days	Astrocytoma, anaplastic	white	MUTATED	MUTATED	MUTATED	NOT_MUTATED	NOT_MUTATED	NOT_MUTATED	NOT_MUTATED	NOT_MUTATED	NOT_MUTATED	NOT_MUTATED	NOT_MUTATED	NOT_MUTATED	NOT_MUTATED	NOT_MUTATED	NOT_MUTATED	MUTATED	NOT_MUTATED	NOT_MUTATED	NOT_MUTATED	NOT_MUTATED
LGG	TCGA-LGG	TCGA-FG-5965	Female	39 years 5 days	Mixed glioma	white	MUTATED	MUTATED	MUTATED	NOT_MUTATED	NOT_MUTATED	NOT_MUTATED	NOT_MUTATED	NOT_MUTATED	NOT_MUTATED	NOT_MUTATED	NOT_MUTATED	NOT_MUTATED	NOT_MUTATED	NOT_MUTATED	NOT_MUTATED	NOT_MUTATED	NOT_MUTATED	NOT_MUTATED	NOT_MUTATED	NOT_MUTATED
LGG	TCGA-LGG	TCGA-HT-7854	Male	62 years 93 days	Astrocytoma, NOS	white	NOT_MUTATED	NOT_MUTATED	NOT_MUTATED	NOT_MUTATED	NOT_MUTATED	NOT_MUTATED	NOT_MUTATED	NOT_MUTATED	NOT_MUTATED	NOT_MUTATED	NOT_MUTATED	NOT_MUTATED	NOT_MUTATED	NOT_MUTATED	NOT_MUTATED	NOT_MUTATED	NOT_MUTATED	NOT_MUTATED	NOT_MUTATED	NOT_MUTATED
LGG	TCGA-LGG	TCGA-RY-A847	Male	45 years 296 days	Oligodendroglioma, NOS	white	MUTATED	NOT_MUTATED	NOT_MUTATED	NOT_MUTATED	NOT_MUTATED	NOT_MUTATED	MUTATED	NOT_MUTATED	NOT_MUTATED	NOT_MUTATED	NOT_MUTATED	NOT_MUTATED	NOT_MUTATED	NOT_MUTATED	NOT_MUTATED	NOT_MUTATED	NOT_MUTATED	NOT_MUTATED	NOT_MUTATED	NOT_MUTATED
LGG	TCGA-LGG	TCGA-DU-5849	Male	48 years 131 days	Oligodendroglioma, NOS	white	NOT_MUTATED	NOT_MUTATED	NOT_MUTATED	NOT_MUTATED	NOT_MUTATED	NOT_MUTATED	NOT_MUTATED	NOT_MUTATED	NOT_MUTATED	NOT_MUTATED	NOT_MUTATED	NOT_MUTATED	NOT_MUTATED	NOT_MUTATED	NOT_MUTATED	NOT_MUTATED	NOT_MUTATED	MUTATED	NOT_MUTATED	NOT_MUTATED
LGG	TCGA-LGG	TCGA-FG-7637	Male	49 years 187 days	Mixed glioma	white	MUTATED	NOT_MUTATED	NOT_MUTATED	NOT_MUTATED	NOT_MUTATED	NOT_MUTATED	NOT_MUTATED	NOT_MUTATED	NOT_MUTATED	NOT_MUTATED	NOT_MUTATED	NOT_MUTATED	NOT_MUTATED	NOT_MUTATED	NOT_MUTATED	NOT_MUTATED	NOT_MUTATED	NOT_MUTATED	NOT_MUTATED	NOT_MUTATED
LGG	TCGA-LGG	TCGA-QH-A65R	Female	38 years 194 days	Oligodendroglioma, anaplastic	white	MUTATED	NOT_MUTATED	NOT_MUTATED	NOT_MUTATED	NOT_MUTATED	NOT_MUTATED	NOT_MUTATED	NOT_MUTATED	NOT_MUTATED	NOT_MUTATED	NOT_MUTATED	NOT_MUTATED	NOT_MUTATED	NOT_MUTATED	NOT_MUTATED	NOT_MUTATED	NOT_MUTATED	NOT_MUTATED	NOT_MUTATED	NOT_MUTATED
LGG	TCGA-LGG	TCGA-S9-A7R3	Female	28 years 115 days	Astrocytoma, NOS	white	MUTATED	MUTATED	NOT_MUTATED	NOT_MUTATED	NOT_MUTATED	NOT_MUTATED	NOT_MUTATED	NOT_MUTATED	NOT_MUTATED	NOT_MUTATED	NOT_MUTATED	NOT_MUTATED	NOT_MUTATED	NOT_MUTATED	NOT_MUTATED	NOT_MUTATED	NOT_MUTATED	NOT_MUTATED	NOT_MUTATED	NOT_MUTATED
LGG	TCGA-LGG	TCGA-P5-A735	Female	38 years 273 days	Astrocytoma, NOS	white	MUTATED	MUTATED	MUTATED	NOT_MUTATED	NOT_MUTATED	NOT_MUTATED	NOT_MUTATED	NOT_MUTATED	NOT_MUTATED	NOT_MUTATED	NOT_MUTATED	NOT_MUTATED	NOT_MUTATED	NOT_MUTATED	NOT_MUTATED	NOT_MUTATED	NOT_MUTATED	NOT_MUTATED	NOT_MUTATED	NOT_MUTATED
LGG	TCGA-LGG	TCGA-HT-A618	Female	37 years 81 days	Astrocytoma, anaplastic	white	NOT_MUTATED	MUTATED	MUTATED	NOT_MUTATED	NOT_MUTATED	NOT_MUTATED	NOT_MUTATED	NOT_MUTATED	NOT_MUTATED	NOT_MUTATED	NOT_MUTATED	NOT_MUTATED	NOT_MUTATED	NOT_MUTATED	NOT_MUTATED	NOT_MUTATED	NOT_MUTATED	NOT_MUTATED	NOT_MUTATED	NOT_MUTATED
LGG	TCGA-LGG	TCGA-E1-A7Z2	Female	58 years 157 days	Oligodendroglioma, NOS	white	NOT_MUTATED	NOT_MUTATED	NOT_MUTATED	NOT_MUTATED	MUTATED	NOT_MUTATED	NOT_MUTATED	NOT_MUTATED	NOT_MUTATED	NOT_MUTATED	NOT_MUTATED	NOT_MUTATED	NOT_MUTATED	NOT_MUTATED	NOT_MUTATED	NOT_MUTATED	NOT_MUTATED	NOT_MUTATED	NOT_MUTATED	NOT_MUTATED
LGG	TCGA-LGG	TCGA-TQ-A7RM	Female	41 years 179 days	Mixed glioma	white	MUTATED	MUTATED	NOT_MUTATED	NOT_MUTATED	NOT_MUTATED	NOT_MUTATED	NOT_MUTATED	NOT_MUTATED	NOT_MUTATED	NOT_MUTATED	NOT_MUTATED	NOT_MUTATED	NOT_MUTATED	NOT_MUTATED	NOT_MUTATED	NOT_MUTATED	MUTATED	NOT_MUTATED	NOT_MUTATED	NOT_MUTATED
LGG	TCGA-LGG	TCGA-HT-7694	Male	60 years 15 days	Oligodendroglioma, anaplastic	white	MUTATED	NOT_MUTATED	NOT_MUTATED	NOT_MUTATED	NOT_MUTATED	MUTATED	NOT_MUTATED	NOT_MUTATED	NOT_MUTATED	MUTATED	MUTATED	NOT_MUTATED	NOT_MUTATED	NOT_MUTATED	NOT_MUTATED	NOT_MUTATED	NOT_MUTATED	NOT_MUTATED	NOT_MUTATED	NOT_MUTATED
LGG	TCGA-LGG	TCGA-VM-A8C8	Female	50 years 232 days	Oligodendroglioma, NOS	white	MUTATED	MUTATED	MUTATED	NOT_MUTATED	NOT_MUTATED	NOT_MUTATED	NOT_MUTATED	NOT_MUTATED	NOT_MUTATED	NOT_MUTATED	NOT_MUTATED	NOT_MUTATED	NOT_MUTATED	NOT_MUTATED	NOT_MUTATED	NOT_MUTATED	NOT_MUTATED	NOT_MUTATED	NOT_MUTATED	NOT_MUTATED
LGG	TCGA-LGG	TCGA-HT-7616	Male	75 years 292 days	Oligodendroglioma, anaplastic	white	MUTATED	NOT_MUTATED	NOT_MUTATED	NOT_MUTATED	NOT_MUTATED	MUTATED	NOT_MUTATED	NOT_MUTATED	NOT_MUTATED	NOT_MUTATED	MUTATED	NOT_MUTATED	NOT_MUTATED	NOT_MUTATED	NOT_MUTATED	NOT_MUTATED	NOT_MUTATED	NOT_MUTATED	NOT_MUTATED	NOT_MUTATED
LGG	TCGA-LGG	TCGA-CS-5395	Male	43 years 143 days	Mixed glioma	black or african american	NOT_MUTATED	NOT_MUTATED	NOT_MUTATED	MUTATED	NOT_MUTATED	NOT_MUTATED	NOT_MUTATED	NOT_MUTATED	NOT_MUTATED	NOT_MUTATED	NOT_MUTATED	NOT_MUTATED	NOT_MUTATED	NOT_MUTATED	NOT_MUTATED	NOT_MUTATED	NOT_MUTATED	NOT_MUTATED	NOT_MUTATED	NOT_MUTATED
LGG	TCGA-LGG	TCGA-S9-A7J3	Female	52 years 63 days	Oligodendroglioma, anaplastic	white	MUTATED	NOT_MUTATED	NOT_MUTATED	NOT_MUTATED	NOT_MUTATED	MUTATED	NOT_MUTATED	NOT_MUTATED	NOT_MUTATED	NOT_MUTATED	MUTATED	NOT_MUTATED	NOT_MUTATED	NOT_MUTATED	NOT_MUTATED	NOT_MUTATED	NOT_MUTATED	NOT_MUTATED	NOT_MUTATED	NOT_MUTATED
LGG	TCGA-LGG	TCGA-E1-5303	Male	38 years 333 days	Astrocytoma, anaplastic	white	MUTATED	MUTATED	MUTATED	NOT_MUTATED	NOT_MUTATED	NOT_MUTATED	NOT_MUTATED	NOT_MUTATED	NOT_MUTATED	NOT_MUTATED	NOT_MUTATED	NOT_MUTATED	NOT_MUTATED	NOT_MUTATED	NOT_MUTATED	NOT_MUTATED	NOT_MUTATED	NOT_MUTATED	NOT_MUTATED	NOT_MUTATED
LGG	TCGA-LGG	TCGA-CS-4944	Male	50 years 232 days	Astrocytoma, NOS	white	MUTATED	NOT_MUTATED	NOT_MUTATED	NOT_MUTATED	NOT_MUTATED	NOT_MUTATED	NOT_MUTATED	NOT_MUTATED	NOT_MUTATED	MUTATED	NOT_MUTATED	NOT_MUTATED	NOT_MUTATED	NOT_MUTATED	NOT_MUTATED	NOT_MUTATED	NOT_MUTATED	NOT_MUTATED	NOT_MUTATED	NOT_MUTATED
LGG	TCGA-LGG	TCGA-HT-7882	Male	66 years 344 days	Oligodendroglioma, anaplastic	white	NOT_MUTATED	NOT_MUTATED	NOT_MUTATED	NOT_MUTATED	NOT_MUTATED	NOT_MUTATED	NOT_MUTATED	NOT_MUTATED	NOT_MUTATED	NOT_MUTATED	NOT_MUTATED	NOT_MUTATED	NOT_MUTATED	NOT_MUTATED	NOT_MUTATED	NOT_MUTATED	NOT_MUTATED	NOT_MUTATED	NOT_MUTATED	MUTATED
LGG	TCGA-LGG	TCGA-DH-A7UT	Male	30 years 57 days	Astrocytoma, anaplastic	white	MUTATED	MUTATED	NOT_MUTATED	NOT_MUTATED	NOT_MUTATED	NOT_MUTATED	NOT_MUTATED	NOT_MUTATED	NOT_MUTATED	NOT_MUTATED	NOT_MUTATED	NOT_MUTATED	NOT_MUTATED	NOT_MUTATED	NOT_MUTATED	NOT_MUTATED	NOT_MUTATED	NOT_MUTATED	NOT_MUTATED	NOT_MUTATED
LGG	TCGA-LGG	TCGA-DB-A64O	Male	59 years 262 days	Mixed glioma	white	NOT_MUTATED	NOT_MUTATED	NOT_MUTATED	NOT_MUTATED	NOT_MUTATED	NOT_MUTATED	NOT_MUTATED	NOT_MUTATED	MUTATED	NOT_MUTATED	NOT_MUTATED	NOT_MUTATED	NOT_MUTATED	NOT_MUTATED	NOT_MUTATED	NOT_MUTATED	NOT_MUTATED	NOT_MUTATED	NOT_MUTATED	NOT_MUTATED
LGG	TCGA-LGG	TCGA-VW-A7QS	Female	35 years 37 days	Oligodendroglioma, anaplastic	asian	MUTATED	NOT_MUTATED	NOT_MUTATED	NOT_MUTATED	NOT_MUTATED	NOT_MUTATED	NOT_MUTATED	NOT_MUTATED	NOT_MUTATED	NOT_MUTATED	NOT_MUTATED	NOT_MUTATED	MUTATED	NOT_MUTATED	NOT_MUTATED	NOT_MUTATED	NOT_MUTATED	NOT_MUTATED	NOT_MUTATED	NOT_MUTATED
LGG	TCGA-LGG	TCGA-QH-A870	Female	38 years 203 days	Mixed glioma	white	MUTATED	MUTATED	MUTATED	NOT_MUTATED	NOT_MUTATED	NOT_MUTATED	NOT_MUTATED	NOT_MUTATED	NOT_MUTATED	NOT_MUTATED	NOT_MUTATED	NOT_MUTATED	NOT_MUTATED	NOT_MUTATED	NOT_MUTATED	NOT_MUTATED	NOT_MUTATED	NOT_MUTATED	NOT_MUTATED	NOT_MUTATED
LGG	TCGA-LGG	TCGA-DU-A5TS	Male	42 years 310 days	Oligodendroglioma, NOS	black or african american	MUTATED	NOT_MUTATED	MUTATED	NOT_MUTATED	NOT_MUTATED	NOT_MUTATED	NOT_MUTATED	NOT_MUTATED	NOT_MUTATED	NOT_MUTATED	NOT_MUTATED	NOT_MUTATED	NOT_MUTATED	NOT_MUTATED	NOT_MUTATED	NOT_MUTATED	NOT_MUTATED	NOT_MUTATED	NOT_MUTATED	NOT_MUTATED
LGG	TCGA-LGG	TCGA-P5-A731	Female	59 years 166 days	Mixed glioma	white	MUTATED	NOT_MUTATED	NOT_MUTATED	NOT_MUTATED	NOT_MUTATED	NOT_MUTATED	NOT_MUTATED	NOT_MUTATED	NOT_MUTATED	NOT_MUTATED	NOT_MUTATED	NOT_MUTATED	NOT_MUTATED	NOT_MUTATED	NOT_MUTATED	NOT_MUTATED	NOT_MUTATED	NOT_MUTATED	NOT_MUTATED	NOT_MUTATED
LGG	TCGA-LGG	TCGA-KT-A74X	Male	26 years 94 days	Mixed glioma	white	MUTATED	NOT_MUTATED	NOT_MUTATED	NOT_MUTATED	NOT_MUTATED	MUTATED	NOT_MUTATED	NOT_MUTATED	NOT_MUTATED	MUTATED	NOT_MUTATED	NOT_MUTATED	NOT_MUTATED	NOT_MUTATED	NOT_MUTATED	NOT_MUTATED	NOT_MUTATED	NOT_MUTATED	NOT_MUTATED	NOT_MUTATED
LGG	TCGA-LGG	TCGA-FG-A4MU	Male	58 years 266 days	Mixed glioma	white	NOT_MUTATED	NOT_MUTATED	NOT_MUTATED	NOT_MUTATED	MUTATED	NOT_MUTATED	NOT_MUTATED	NOT_MUTATED	NOT_MUTATED	NOT_MUTATED	NOT_MUTATED	NOT_MUTATED	NOT_MUTATED	NOT_MUTATED	NOT_MUTATED	NOT_MUTATED	NOT_MUTATED	NOT_MUTATED	NOT_MUTATED	NOT_MUTATED
LGG	TCGA-LGG	TCGA-E1-5311	Male	31 years 10 days	Oligodendroglioma, anaplastic	white	MUTATED	NOT_MUTATED	NOT_MUTATED	NOT_MUTATED	NOT_MUTATED	MUTATED	NOT_MUTATED	NOT_MUTATED	NOT_MUTATED	NOT_MUTATED	NOT_MUTATED	NOT_MUTATED	MUTATED	NOT_MUTATED	NOT_MUTATED	NOT_MUTATED	NOT_MUTATED	NOT_MUTATED	NOT_MUTATED	NOT_MUTATED
LGG	TCGA-LGG	TCGA-HT-7902	Female	30 years 161 days	Mixed glioma	white	MUTATED	MUTATED	MUTATED	NOT_MUTATED	NOT_MUTATED	NOT_MUTATED	MUTATED	NOT_MUTATED	NOT_MUTATED	NOT_MUTATED	NOT_MUTATED	NOT_MUTATED	NOT_MUTATED	NOT_MUTATED	NOT_MUTATED	NOT_MUTATED	NOT_MUTATED	NOT_MUTATED	NOT_MUTATED	NOT_MUTATED
LGG	TCGA-LGG	TCGA-DU-7290	Female	45 years 231 days	Astrocytoma, anaplastic	white	NOT_MUTATED	NOT_MUTATED	NOT_MUTATED	MUTATED	NOT_MUTATED	NOT_MUTATED	NOT_MUTATED	NOT_MUTATED	NOT_MUTATED	NOT_MUTATED	NOT_MUTATED	MUTATED	NOT_MUTATED	NOT_MUTATED	NOT_MUTATED	NOT_MUTATED	NOT_MUTATED	NOT_MUTATED	NOT_MUTATED	NOT_MUTATED
LGG	TCGA-LGG	TCGA-DB-5274	Female	37 years 166 days	Mixed glioma	white	MUTATED	NOT_MUTATED	NOT_MUTATED	NOT_MUTATED	NOT_MUTATED	NOT_MUTATED	NOT_MUTATED	NOT_MUTATED	NOT_MUTATED	NOT_MUTATED	MUTATED	NOT_MUTATED	NOT_MUTATED	NOT_MUTATED	NOT_MUTATED	NOT_MUTATED	NOT_MUTATED	NOT_MUTATED	NOT_MUTATED	NOT_MUTATED
LGG	TCGA-LGG	TCGA-FG-A60L	Female	34 years 162 days	Astrocytoma, NOS	white	MUTATED	MUTATED	NOT_MUTATED	NOT_MUTATED	NOT_MUTATED	NOT_MUTATED	NOT_MUTATED	NOT_MUTATED	NOT_MUTATED	NOT_MUTATED	NOT_MUTATED	NOT_MUTATED	NOT_MUTATED	NOT_MUTATED	NOT_MUTATED	NOT_MUTATED	NOT_MUTATED	NOT_MUTATED	NOT_MUTATED	NOT_MUTATED
LGG	TCGA-LGG	TCGA-P5-A781	Female	34 years 339 days	Astrocytoma, anaplastic	white	MUTATED	NOT_MUTATED	NOT_MUTATED	NOT_MUTATED	NOT_MUTATED	NOT_MUTATED	NOT_MUTATED	NOT_MUTATED	NOT_MUTATED	NOT_MUTATED	NOT_MUTATED	NOT_MUTATED	NOT_MUTATED	NOT_MUTATED	NOT_MUTATED	NOT_MUTATED	NOT_MUTATED	NOT_MUTATED	NOT_MUTATED	NOT_MUTATED
LGG	TCGA-LGG	TCGA-DB-A4XD	Male	32 years 53 days	Astrocytoma, anaplastic	white	MUTATED	MUTATED	MUTATED	NOT_MUTATED	NOT_MUTATED	NOT_MUTATED	NOT_MUTATED	NOT_MUTATED	NOT_MUTATED	NOT_MUTATED	NOT_MUTATED	NOT_MUTATED	NOT_MUTATED	NOT_MUTATED	NOT_MUTATED	NOT_MUTATED	NOT_MUTATED	NOT_MUTATED	NOT_MUTATED	NOT_MUTATED
LGG	TCGA-LGG	TCGA-DU-6393	Male	66 years 176 days	Oligodendroglioma, anaplastic	white	MUTATED	NOT_MUTATED	NOT_MUTATED	NOT_MUTATED	NOT_MUTATED	MUTATED	NOT_MUTATED	NOT_MUTATED	NOT_MUTATED	NOT_MUTATED	NOT_MUTATED	NOT_MUTATED	NOT_MUTATED	NOT_MUTATED	NOT_MUTATED	NOT_MUTATED	NOT_MUTATED	NOT_MUTATED	NOT_MUTATED	NOT_MUTATED
LGG	TCGA-LGG	TCGA-S9-A6U0	Male	46 years 89 days	Astrocytoma, anaplastic	white	NOT_MUTATED	NOT_MUTATED	NOT_MUTATED	MUTATED	NOT_MUTATED	NOT_MUTATED	NOT_MUTATED	MUTATED	NOT_MUTATED	NOT_MUTATED	NOT_MUTATED	NOT_MUTATED	NOT_MUTATED	NOT_MUTATED	NOT_MUTATED	NOT_MUTATED	NOT_MUTATED	NOT_MUTATED	NOT_MUTATED	NOT_MUTATED
LGG	TCGA-LGG	TCGA-DU-7298	Female	38 years 326 days	Astrocytoma, anaplastic	black or african american	MUTATED	MUTATED	MUTATED	NOT_MUTATED	NOT_MUTATED	NOT_MUTATED	NOT_MUTATED	MUTATED	NOT_MUTATED	NOT_MUTATED	NOT_MUTATED	NOT_MUTATED	NOT_MUTATED	NOT_MUTATED	NOT_MUTATED	NOT_MUTATED	NOT_MUTATED	NOT_MUTATED	NOT_MUTATED	NOT_MUTATED
LGG	TCGA-LGG	TCGA-DU-7299	Male	33 years 213 days	Astrocytoma, anaplastic	white	MUTATED	MUTATED	NOT_MUTATED	NOT_MUTATED	NOT_MUTATED	NOT_MUTATED	NOT_MUTATED	NOT_MUTATED	MUTATED	NOT_MUTATED	NOT_MUTATED	NOT_MUTATED	NOT_MUTATED	NOT_MUTATED	NOT_MUTATED	NOT_MUTATED	NOT_MUTATED	NOT_MUTATED	NOT_MUTATED	NOT_MUTATED
LGG	TCGA-LGG	TCGA-DU-A7TG	Male	40 years 61 days	Oligodendroglioma, NOS	white	MUTATED	NOT_MUTATED	NOT_MUTATED	NOT_MUTATED	NOT_MUTATED	NOT_MUTATED	NOT_MUTATED	NOT_MUTATED	NOT_MUTATED	NOT_MUTATED	NOT_MUTATED	NOT_MUTATED	NOT_MUTATED	NOT_MUTATED	NOT_MUTATED	NOT_MUTATED	NOT_MUTATED	NOT_MUTATED	NOT_MUTATED	NOT_MUTATED
LGG	TCGA-LGG	TCGA-FG-A6J3	Female	52 years 145 days	Astrocytoma, anaplastic	white	MUTATED	MUTATED	NOT_MUTATED	NOT_MUTATED	NOT_MUTATED	NOT_MUTATED	NOT_MUTATED	NOT_MUTATED	NOT_MUTATED	NOT_MUTATED	NOT_MUTATED	NOT_MUTATED	NOT_MUTATED	NOT_MUTATED	NOT_MUTATED	NOT_MUTATED	NOT_MUTATED	NOT_MUTATED	NOT_MUTATED	NOT_MUTATED
LGG	TCGA-LGG	TCGA-DB-5279	Male	59 years 359 days	Oligodendroglioma, NOS	not reported	MUTATED	NOT_MUTATED	NOT_MUTATED	NOT_MUTATED	NOT_MUTATED	NOT_MUTATED	NOT_MUTATED	NOT_MUTATED	NOT_MUTATED	MUTATED	NOT_MUTATED	NOT_MUTATED	NOT_MUTATED	NOT_MUTATED	NOT_MUTATED	NOT_MUTATED	NOT_MUTATED	NOT_MUTATED	NOT_MUTATED	NOT_MUTATED
LGG	TCGA-LGG	TCGA-QH-A6X5	Female	58 years 55 days	Mixed glioma	white	MUTATED	NOT_MUTATED	NOT_MUTATED	NOT_MUTATED	NOT_MUTATED	MUTATED	NOT_MUTATED	NOT_MUTATED	NOT_MUTATED	NOT_MUTATED	NOT_MUTATED	NOT_MUTATED	NOT_MUTATED	MUTATED	NOT_MUTATED	NOT_MUTATED	NOT_MUTATED	NOT_MUTATED	NOT_MUTATED	NOT_MUTATED
LGG	TCGA-LGG	TCGA-CS-4938	Female	31 years 187 days	Astrocytoma, NOS	white	MUTATED	MUTATED	MUTATED	NOT_MUTATED	NOT_MUTATED	NOT_MUTATED	NOT_MUTATED	NOT_MUTATED	NOT_MUTATED	NOT_MUTATED	NOT_MUTATED	NOT_MUTATED	NOT_MUTATED	NOT_MUTATED	NOT_MUTATED	NOT_MUTATED	NOT_MUTATED	NOT_MUTATED	NOT_MUTATED	NOT_MUTATED
LGG	TCGA-LGG	TCGA-DU-5872	Female	43 years 281 days	Mixed glioma	black or african american	MUTATED	MUTATED	MUTATED	NOT_MUTATED	NOT_MUTATED	NOT_MUTATED	NOT_MUTATED	NOT_MUTATED	NOT_MUTATED	NOT_MUTATED	NOT_MUTATED	NOT_MUTATED	NOT_MUTATED	NOT_MUTATED	NOT_MUTATED	NOT_MUTATED	NOT_MUTATED	NOT_MUTATED	NOT_MUTATED	NOT_MUTATED
LGG	TCGA-LGG	TCGA-DU-7007	Male	33 years 192 days	Astrocytoma, NOS	white	MUTATED	MUTATED	NOT_MUTATED	NOT_MUTATED	NOT_MUTATED	NOT_MUTATED	NOT_MUTATED	NOT_MUTATED	NOT_MUTATED	NOT_MUTATED	NOT_MUTATED	NOT_MUTATED	NOT_MUTATED	NOT_MUTATED	NOT_MUTATED	NOT_MUTATED	NOT_MUTATED	NOT_MUTATED	NOT_MUTATED	NOT_MUTATED
LGG	TCGA-LGG	TCGA-P5-A77X	Female	55 years 40 days	Mixed glioma	white	MUTATED	NOT_MUTATED	NOT_MUTATED	NOT_MUTATED	NOT_MUTATED	MUTATED	NOT_MUTATED	NOT_MUTATED	NOT_MUTATED	NOT_MUTATED	MUTATED	NOT_MUTATED	NOT_MUTATED	NOT_MUTATED	NOT_MUTATED	NOT_MUTATED	NOT_MUTATED	NOT_MUTATED	NOT_MUTATED	NOT_MUTATED
LGG	TCGA-LGG	TCGA-DU-7304	Male	43 years 226 days	Mixed glioma	white	MUTATED	MUTATED	MUTATED	NOT_MUTATED	NOT_MUTATED	NOT_MUTATED	NOT_MUTATED	NOT_MUTATED	NOT_MUTATED	NOT_MUTATED	NOT_MUTATED	NOT_MUTATED	NOT_MUTATED	NOT_MUTATED	NOT_MUTATED	NOT_MUTATED	NOT_MUTATED	NOT_MUTATED	NOT_MUTATED	NOT_MUTATED
LGG	TCGA-LGG	TCGA-DU-A6S3	Male	60 years 123 days	Oligodendroglioma, NOS	white	MUTATED	NOT_MUTATED	NOT_MUTATED	NOT_MUTATED	NOT_MUTATED	MUTATED	NOT_MUTATED	MUTATED	NOT_MUTATED	NOT_MUTATED	MUTATED	NOT_MUTATED	MUTATED	NOT_MUTATED	NOT_MUTATED	NOT_MUTATED	NOT_MUTATED	NOT_MUTATED	NOT_MUTATED	NOT_MUTATED
LGG	TCGA-LGG	TCGA-QH-A86X	Male	33 years 332 days	Oligodendroglioma, NOS	white	MUTATED	NOT_MUTATED	NOT_MUTATED	NOT_MUTATED	NOT_MUTATED	MUTATED	NOT_MUTATED	NOT_MUTATED	NOT_MUTATED	NOT_MUTATED	MUTATED	NOT_MUTATED	NOT_MUTATED	NOT_MUTATED	NOT_MUTATED	NOT_MUTATED	NOT_MUTATED	NOT_MUTATED	NOT_MUTATED	NOT_MUTATED
LGG	TCGA-LGG	TCGA-E1-5319	Female	48 years 80 days	Oligodendroglioma, NOS	white	MUTATED	NOT_MUTATED	NOT_MUTATED	NOT_MUTATED	NOT_MUTATED	MUTATED	NOT_MUTATED	NOT_MUTATED	NOT_MUTATED	NOT_MUTATED	MUTATED	NOT_MUTATED	NOT_MUTATED	NOT_MUTATED	NOT_MUTATED	NOT_MUTATED	NOT_MUTATED	NOT_MUTATED	NOT_MUTATED	NOT_MUTATED
LGG	TCGA-LGG	TCGA-HT-A5RC	Female	70 years 205 days	Astrocytoma, anaplastic	white	NOT_MUTATED	NOT_MUTATED	NOT_MUTATED	NOT_MUTATED	MUTATED	NOT_MUTATED	NOT_MUTATED	NOT_MUTATED	NOT_MUTATED	NOT_MUTATED	NOT_MUTATED	NOT_MUTATED	NOT_MUTATED	NOT_MUTATED	NOT_MUTATED	NOT_MUTATED	NOT_MUTATED	NOT_MUTATED	NOT_MUTATED	NOT_MUTATED
LGG	TCGA-LGG	TCGA-HT-8106	Male	53 years 197 days	Astrocytoma, anaplastic	white	MUTATED	MUTATED	NOT_MUTATED	NOT_MUTATED	NOT_MUTATED	NOT_MUTATED	MUTATED	NOT_MUTATED	NOT_MUTATED	NOT_MUTATED	NOT_MUTATED	NOT_MUTATED	NOT_MUTATED	NOT_MUTATED	NOT_MUTATED	NOT_MUTATED	NOT_MUTATED	NOT_MUTATED	MUTATED	NOT_MUTATED
LGG	TCGA-LGG	TCGA-S9-A6UA	Male	66 years 136 days	Astrocytoma, anaplastic	white	NOT_MUTATED	NOT_MUTATED	MUTATED	NOT_MUTATED	NOT_MUTATED	NOT_MUTATED	NOT_MUTATED	NOT_MUTATED	MUTATED	NOT_MUTATED	NOT_MUTATED	NOT_MUTATED	NOT_MUTATED	NOT_MUTATED	NOT_MUTATED	NOT_MUTATED	NOT_MUTATED	NOT_MUTATED	NOT_MUTATED	NOT_MUTATED
LGG	TCGA-LGG	TCGA-TM-A84S	Male	36 years 275 days	Oligodendroglioma, anaplastic	white	MUTATED	NOT_MUTATED	NOT_MUTATED	NOT_MUTATED	NOT_MUTATED	NOT_MUTATED	NOT_MUTATED	MUTATED	NOT_MUTATED	NOT_MUTATED	NOT_MUTATED	NOT_MUTATED	NOT_MUTATED	NOT_MUTATED	NOT_MUTATED	NOT_MUTATED	NOT_MUTATED	NOT_MUTATED	NOT_MUTATED	NOT_MUTATED
LGG	TCGA-LGG	TCGA-HT-7620	Male	40 years 49 days	Oligodendroglioma, anaplastic	white	MUTATED	NOT_MUTATED	NOT_MUTATED	NOT_MUTATED	NOT_MUTATED	NOT_MUTATED	NOT_MUTATED	MUTATED	NOT_MUTATED	NOT_MUTATED	MUTATED	NOT_MUTATED	NOT_MUTATED	NOT_MUTATED	NOT_MUTATED	NOT_MUTATED	NOT_MUTATED	NOT_MUTATED	NOT_MUTATED	NOT_MUTATED
LGG	TCGA-LGG	TCGA-DU-A7T6	Female	73 years 103 days	Oligodendroglioma, anaplastic	white	MUTATED	NOT_MUTATED	NOT_MUTATED	NOT_MUTATED	NOT_MUTATED	MUTATED	MUTATED	NOT_MUTATED	NOT_MUTATED	NOT_MUTATED	NOT_MUTATED	NOT_MUTATED	NOT_MUTATED	NOT_MUTATED	NOT_MUTATED	NOT_MUTATED	NOT_MUTATED	NOT_MUTATED	NOT_MUTATED	NOT_MUTATED
LGG	TCGA-LGG	TCGA-HT-7611	Male	36 years 165 days	Mixed glioma	white	MUTATED	MUTATED	MUTATED	NOT_MUTATED	NOT_MUTATED	NOT_MUTATED	NOT_MUTATED	NOT_MUTATED	NOT_MUTATED	NOT_MUTATED	NOT_MUTATED	NOT_MUTATED	NOT_MUTATED	NOT_MUTATED	NOT_MUTATED	NOT_MUTATED	NOT_MUTATED	NOT_MUTATED	NOT_MUTATED	NOT_MUTATED
LGG	TCGA-LGG	TCGA-DU-A6S8	Female	74 years 56 days	Oligodendroglioma, anaplastic	white	MUTATED	NOT_MUTATED	NOT_MUTATED	NOT_MUTATED	NOT_MUTATED	MUTATED	NOT_MUTATED	NOT_MUTATED	NOT_MUTATED	NOT_MUTATED	NOT_MUTATED	NOT_MUTATED	NOT_MUTATED	NOT_MUTATED	NOT_MUTATED	NOT_MUTATED	NOT_MUTATED	NOT_MUTATED	NOT_MUTATED	NOT_MUTATED
LGG	TCGA-LGG	TCGA-QH-A65V	Female	43 years 145 days	Oligodendroglioma, NOS	white	MUTATED	NOT_MUTATED	NOT_MUTATED	NOT_MUTATED	NOT_MUTATED	MUTATED	NOT_MUTATED	NOT_MUTATED	NOT_MUTATED	NOT_MUTATED	NOT_MUTATED	NOT_MUTATED	NOT_MUTATED	NOT_MUTATED	NOT_MUTATED	NOT_MUTATED	NOT_MUTATED	NOT_MUTATED	NOT_MUTATED	NOT_MUTATED
LGG	TCGA-LGG	TCGA-TM-A84B	Male	40 years 323 days	Astrocytoma, anaplastic	white	NOT_MUTATED	NOT_MUTATED	NOT_MUTATED	MUTATED	NOT_MUTATED	NOT_MUTATED	NOT_MUTATED	NOT_MUTATED	NOT_MUTATED	NOT_MUTATED	NOT_MUTATED	NOT_MUTATED	NOT_MUTATED	NOT_MUTATED	NOT_MUTATED	NOT_MUTATED	NOT_MUTATED	NOT_MUTATED	NOT_MUTATED	NOT_MUTATED
LGG	TCGA-LGG	TCGA-QH-A6CZ	Male	38 years 128 days	Mixed glioma	white	MUTATED	NOT_MUTATED	NOT_MUTATED	NOT_MUTATED	NOT_MUTATED	MUTATED	NOT_MUTATED	NOT_MUTATED	NOT_MUTATED	NOT_MUTATED	MUTATED	NOT_MUTATED	NOT_MUTATED	NOT_MUTATED	NOT_MUTATED	NOT_MUTATED	NOT_MUTATED	NOT_MUTATED	NOT_MUTATED	NOT_MUTATED
LGG	TCGA-LGG	TCGA-TM-A84G	Female	54 years 291 days	Oligodendroglioma, anaplastic	white	MUTATED	NOT_MUTATED	NOT_MUTATED	NOT_MUTATED	NOT_MUTATED	NOT_MUTATED	NOT_MUTATED	NOT_MUTATED	NOT_MUTATED	NOT_MUTATED	MUTATED	NOT_MUTATED	MUTATED	NOT_MUTATED	NOT_MUTATED	NOT_MUTATED	NOT_MUTATED	NOT_MUTATED	NOT_MUTATED	NOT_MUTATED
LGG	TCGA-LGG	TCGA-DU-8161	Female	63 years 54 days	Mixed glioma	white	NOT_MUTATED	NOT_MUTATED	NOT_MUTATED	NOT_MUTATED	NOT_MUTATED	NOT_MUTATED	NOT_MUTATED	NOT_MUTATED	NOT_MUTATED	NOT_MUTATED	NOT_MUTATED	NOT_MUTATED	NOT_MUTATED	NOT_MUTATED	NOT_MUTATED	NOT_MUTATED	NOT_MUTATED	NOT_MUTATED	NOT_MUTATED	NOT_MUTATED
LGG	TCGA-LGG	TCGA-HT-7477	Male	62 years 303 days	Astrocytoma, anaplastic	white	MUTATED	MUTATED	MUTATED	NOT_MUTATED	NOT_MUTATED	NOT_MUTATED	NOT_MUTATED	NOT_MUTATED	NOT_MUTATED	NOT_MUTATED	NOT_MUTATED	NOT_MUTATED	NOT_MUTATED	NOT_MUTATED	NOT_MUTATED	NOT_MUTATED	NOT_MUTATED	NOT_MUTATED	NOT_MUTATED	NOT_MUTATED
LGG	TCGA-LGG	TCGA-DU-6392	Female	35 years 53 days	Astrocytoma, anaplastic	white	NOT_MUTATED	MUTATED	MUTATED	MUTATED	MUTATED	MUTATED	MUTATED	MUTATED	MUTATED	NOT_MUTATED	MUTATED	MUTATED	MUTATED	MUTATED	MUTATED	MUTATED	MUTATED	NOT_MUTATED	MUTATED	MUTATED
LGG	TCGA-LGG	TCGA-CS-5393	Male	39 years 174 days	Astrocytoma, anaplastic	white	MUTATED	MUTATED	NOT_MUTATED	NOT_MUTATED	NOT_MUTATED	NOT_MUTATED	NOT_MUTATED	NOT_MUTATED	NOT_MUTATED	NOT_MUTATED	NOT_MUTATED	NOT_MUTATED	NOT_MUTATED	NOT_MUTATED	MUTATED	MUTATED	NOT_MUTATED	NOT_MUTATED	NOT_MUTATED	NOT_MUTATED
LGG	TCGA-LGG	TCGA-S9-A6WO	Male	29 years 341 days	Astrocytoma, NOS	white	MUTATED	MUTATED	MUTATED	NOT_MUTATED	NOT_MUTATED	NOT_MUTATED	NOT_MUTATED	NOT_MUTATED	NOT_MUTATED	NOT_MUTATED	NOT_MUTATED	NOT_MUTATED	NOT_MUTATED	NOT_MUTATED	NOT_MUTATED	NOT_MUTATED	NOT_MUTATED	NOT_MUTATED	NOT_MUTATED	NOT_MUTATED
LGG	TCGA-LGG	TCGA-S9-A7R4	Male	46 years 333 days	Astrocytoma, anaplastic	white	MUTATED	MUTATED	NOT_MUTATED	NOT_MUTATED	NOT_MUTATED	NOT_MUTATED	NOT_MUTATED	NOT_MUTATED	NOT_MUTATED	NOT_MUTATED	NOT_MUTATED	NOT_MUTATED	NOT_MUTATED	NOT_MUTATED	NOT_MUTATED	MUTATED	NOT_MUTATED	NOT_MUTATED	NOT_MUTATED	NOT_MUTATED
LGG	TCGA-LGG	TCGA-RY-A83X	Female	46 years 110 days	Oligodendroglioma, NOS	white	MUTATED	NOT_MUTATED	NOT_MUTATED	NOT_MUTATED	NOT_MUTATED	MUTATED	NOT_MUTATED	NOT_MUTATED	NOT_MUTATED	NOT_MUTATED	NOT_MUTATED	NOT_MUTATED	NOT_MUTATED	NOT_MUTATED	NOT_MUTATED	NOT_MUTATED	NOT_MUTATED	NOT_MUTATED	NOT_MUTATED	NOT_MUTATED
LGG	TCGA-LGG	TCGA-HT-7693	Female	51 years 329 days	Oligodendroglioma, NOS	white	MUTATED	MUTATED	MUTATED	NOT_MUTATED	NOT_MUTATED	NOT_MUTATED	NOT_MUTATED	NOT_MUTATED	NOT_MUTATED	NOT_MUTATED	NOT_MUTATED	NOT_MUTATED	NOT_MUTATED	NOT_MUTATED	NOT_MUTATED	NOT_MUTATED	NOT_MUTATED	NOT_MUTATED	NOT_MUTATED	NOT_MUTATED
LGG	TCGA-LGG	TCGA-HT-7467	Male	54 years 221 days	Oligodendroglioma, NOS	white	MUTATED	NOT_MUTATED	NOT_MUTATED	NOT_MUTATED	NOT_MUTATED	MUTATED	NOT_MUTATED	NOT_MUTATED	NOT_MUTATED	NOT_MUTATED	NOT_MUTATED	NOT_MUTATED	NOT_MUTATED	NOT_MUTATED	NOT_MUTATED	NOT_MUTATED	NOT_MUTATED	NOT_MUTATED	NOT_MUTATED	NOT_MUTATED
LGG	TCGA-LGG	TCGA-FG-8186	Female	42 years 91 days	Mixed glioma	white	MUTATED	NOT_MUTATED	NOT_MUTATED	NOT_MUTATED	NOT_MUTATED	NOT_MUTATED	NOT_MUTATED	NOT_MUTATED	NOT_MUTATED	NOT_MUTATED	NOT_MUTATED	NOT_MUTATED	MUTATED	NOT_MUTATED	NOT_MUTATED	NOT_MUTATED	NOT_MUTATED	NOT_MUTATED	NOT_MUTATED	NOT_MUTATED
LGG	TCGA-LGG	TCGA-HW-A5KK	Male	64 years 108 days	Astrocytoma, anaplastic	white	NOT_MUTATED	NOT_MUTATED	NOT_MUTATED	NOT_MUTATED	NOT_MUTATED	NOT_MUTATED	NOT_MUTATED	NOT_MUTATED	NOT_MUTATED	NOT_MUTATED	NOT_MUTATED	NOT_MUTATED	NOT_MUTATED	NOT_MUTATED	NOT_MUTATED	NOT_MUTATED	NOT_MUTATED	NOT_MUTATED	NOT_MUTATED	NOT_MUTATED
LGG	TCGA-LGG	TCGA-DB-A75O	Male	29 years 220 days	Astrocytoma, anaplastic	white	MUTATED	MUTATED	NOT_MUTATED	NOT_MUTATED	NOT_MUTATED	NOT_MUTATED	NOT_MUTATED	NOT_MUTATED	NOT_MUTATED	NOT_MUTATED	NOT_MUTATED	NOT_MUTATED	NOT_MUTATED	NOT_MUTATED	NOT_MUTATED	NOT_MUTATED	NOT_MUTATED	NOT_MUTATED	NOT_MUTATED	NOT_MUTATED
LGG	TCGA-LGG	TCGA-DB-A64W	Female	65 years 195 days	Mixed glioma	white	MUTATED	NOT_MUTATED	NOT_MUTATED	NOT_MUTATED	NOT_MUTATED	MUTATED	NOT_MUTATED	MUTATED	NOT_MUTATED	NOT_MUTATED	NOT_MUTATED	NOT_MUTATED	NOT_MUTATED	MUTATED	NOT_MUTATED	NOT_MUTATED	NOT_MUTATED	NOT_MUTATED	NOT_MUTATED	NOT_MUTATED
LGG	TCGA-LGG	TCGA-DB-A4XF	Female	41 years 91 days	Astrocytoma, anaplastic	white	MUTATED	MUTATED	NOT_MUTATED	NOT_MUTATED	NOT_MUTATED	NOT_MUTATED	NOT_MUTATED	NOT_MUTATED	NOT_MUTATED	NOT_MUTATED	NOT_MUTATED	NOT_MUTATED	NOT_MUTATED	NOT_MUTATED	NOT_MUTATED	NOT_MUTATED	NOT_MUTATED	NOT_MUTATED	NOT_MUTATED	NOT_MUTATED
LGG	TCGA-LGG	TCGA-FG-7638	Female	31 years 206 days	Oligodendroglioma, anaplastic	white	MUTATED	NOT_MUTATED	MUTATED	NOT_MUTATED	NOT_MUTATED	MUTATED	NOT_MUTATED	NOT_MUTATED	NOT_MUTATED	NOT_MUTATED	NOT_MUTATED	NOT_MUTATED	MUTATED	NOT_MUTATED	NOT_MUTATED	NOT_MUTATED	NOT_MUTATED	NOT_MUTATED	NOT_MUTATED	NOT_MUTATED
LGG	TCGA-LGG	TCGA-HT-A74K	Female	58 years 5 days	Oligodendroglioma, anaplastic	white	MUTATED	NOT_MUTATED	NOT_MUTATED	NOT_MUTATED	NOT_MUTATED	NOT_MUTATED	NOT_MUTATED	NOT_MUTATED	NOT_MUTATED	MUTATED	NOT_MUTATED	NOT_MUTATED	NOT_MUTATED	NOT_MUTATED	NOT_MUTATED	NOT_MUTATED	NOT_MUTATED	NOT_MUTATED	NOT_MUTATED	NOT_MUTATED
LGG	TCGA-LGG	TCGA-HT-8105	Male	54 years 318 days	Oligodendroglioma, anaplastic	white	MUTATED	MUTATED	NOT_MUTATED	NOT_MUTATED	NOT_MUTATED	MUTATED	NOT_MUTATED	NOT_MUTATED	NOT_MUTATED	NOT_MUTATED	MUTATED	NOT_MUTATED	MUTATED	MUTATED	NOT_MUTATED	NOT_MUTATED	NOT_MUTATED	NOT_MUTATED	NOT_MUTATED	NOT_MUTATED
LGG	TCGA-LGG	TCGA-S9-A6U6	Male	28 years 26 days	Astrocytoma, anaplastic	white	MUTATED	MUTATED	MUTATED	NOT_MUTATED	NOT_MUTATED	NOT_MUTATED	NOT_MUTATED	NOT_MUTATED	NOT_MUTATED	NOT_MUTATED	NOT_MUTATED	NOT_MUTATED	NOT_MUTATED	NOT_MUTATED	NOT_MUTATED	NOT_MUTATED	MUTATED	NOT_MUTATED	NOT_MUTATED	NOT_MUTATED
LGG	TCGA-LGG	TCGA-FG-A70Y	Female	20 years 116 days	Oligodendroglioma, NOS	white	MUTATED	MUTATED	MUTATED	NOT_MUTATED	NOT_MUTATED	NOT_MUTATED	NOT_MUTATED	NOT_MUTATED	NOT_MUTATED	NOT_MUTATED	NOT_MUTATED	NOT_MUTATED	NOT_MUTATED	NOT_MUTATED	NOT_MUTATED	NOT_MUTATED	NOT_MUTATED	NOT_MUTATED	NOT_MUTATED	NOT_MUTATED
LGG	TCGA-LGG	TCGA-F6-A8O3	Male	34 years 160 days	Oligodendroglioma, NOS	asian	MUTATED	NOT_MUTATED	NOT_MUTATED	NOT_MUTATED	NOT_MUTATED	NOT_MUTATED	NOT_MUTATED	NOT_MUTATED	NOT_MUTATED	NOT_MUTATED	NOT_MUTATED	NOT_MUTATED	NOT_MUTATED	NOT_MUTATED	NOT_MUTATED	MUTATED	NOT_MUTATED	NOT_MUTATED	NOT_MUTATED	NOT_MUTATED
LGG	TCGA-LGG	TCGA-QH-A65Z	Male	54 years 198 days	Oligodendroglioma, NOS	white	MUTATED	NOT_MUTATED	NOT_MUTATED	NOT_MUTATED	NOT_MUTATED	MUTATED	NOT_MUTATED	NOT_MUTATED	NOT_MUTATED	NOT_MUTATED	NOT_MUTATED	NOT_MUTATED	NOT_MUTATED	NOT_MUTATED	NOT_MUTATED	NOT_MUTATED	NOT_MUTATED	NOT_MUTATED	NOT_MUTATED	NOT_MUTATED
LGG	TCGA-LGG	TCGA-DU-6397	Male	45 years 259 days	Oligodendroglioma, anaplastic	white	MUTATED	NOT_MUTATED	NOT_MUTATED	NOT_MUTATED	NOT_MUTATED	MUTATED	NOT_MUTATED	NOT_MUTATED	NOT_MUTATED	NOT_MUTATED	MUTATED	NOT_MUTATED	NOT_MUTATED	NOT_MUTATED	NOT_MUTATED	NOT_MUTATED	NOT_MUTATED	NOT_MUTATED	NOT_MUTATED	NOT_MUTATED
LGG	TCGA-LGG	TCGA-S9-A6TS	Female	48 years 325 days	Astrocytoma, anaplastic	white	MUTATED	MUTATED	MUTATED	NOT_MUTATED	NOT_MUTATED	NOT_MUTATED	NOT_MUTATED	NOT_MUTATED	NOT_MUTATED	NOT_MUTATED	NOT_MUTATED	NOT_MUTATED	NOT_MUTATED	NOT_MUTATED	NOT_MUTATED	NOT_MUTATED	NOT_MUTATED	NOT_MUTATED	NOT_MUTATED	NOT_MUTATED
LGG	TCGA-LGG	TCGA-DH-5142	Male	29 years 86 days	Astrocytoma, anaplastic	white	MUTATED	MUTATED	MUTATED	NOT_MUTATED	NOT_MUTATED	NOT_MUTATED	NOT_MUTATED	NOT_MUTATED	NOT_MUTATED	NOT_MUTATED	NOT_MUTATED	NOT_MUTATED	NOT_MUTATED	NOT_MUTATED	NOT_MUTATED	NOT_MUTATED	NOT_MUTATED	NOT_MUTATED	NOT_MUTATED	NOT_MUTATED
LGG	TCGA-LGG	TCGA-P5-A730	Male	22 years 8 days	Mixed glioma	white	NOT_MUTATED	NOT_MUTATED	NOT_MUTATED	NOT_MUTATED	NOT_MUTATED	NOT_MUTATED	NOT_MUTATED	NOT_MUTATED	NOT_MUTATED	NOT_MUTATED	NOT_MUTATED	NOT_MUTATED	NOT_MUTATED	NOT_MUTATED	NOT_MUTATED	NOT_MUTATED	NOT_MUTATED	MUTATED	NOT_MUTATED	NOT_MUTATED
LGG	TCGA-LGG	TCGA-TM-A84C	Male	32 years 161 days	Astrocytoma, NOS	white	NOT_MUTATED	NOT_MUTATED	NOT_MUTATED	NOT_MUTATED	NOT_MUTATED	NOT_MUTATED	NOT_MUTATED	NOT_MUTATED	MUTATED	NOT_MUTATED	NOT_MUTATED	NOT_MUTATED	NOT_MUTATED	NOT_MUTATED	NOT_MUTATED	NOT_MUTATED	NOT_MUTATED	NOT_MUTATED	NOT_MUTATED	NOT_MUTATED
LGG	TCGA-LGG	TCGA-TM-A84M	Male	40 years 50 days	Oligodendroglioma, anaplastic	white	MUTATED	MUTATED	NOT_MUTATED	NOT_MUTATED	NOT_MUTATED	MUTATED	MUTATED	NOT_MUTATED	NOT_MUTATED	NOT_MUTATED	MUTATED	NOT_MUTATED	NOT_MUTATED	NOT_MUTATED	NOT_MUTATED	NOT_MUTATED	NOT_MUTATED	NOT_MUTATED	NOT_MUTATED	NOT_MUTATED
LGG	TCGA-LGG	TCGA-TM-A84O	Female	61 years 47 days	Oligodendroglioma, anaplastic	white	MUTATED	NOT_MUTATED	NOT_MUTATED	NOT_MUTATED	NOT_MUTATED	MUTATED	NOT_MUTATED	NOT_MUTATED	NOT_MUTATED	NOT_MUTATED	NOT_MUTATED	NOT_MUTATED	NOT_MUTATED	NOT_MUTATED	NOT_MUTATED	NOT_MUTATED	NOT_MUTATED	NOT_MUTATED	NOT_MUTATED	NOT_MUTATED
LGG	TCGA-LGG	TCGA-S9-A7IX	Male	57 years 276 days	Astrocytoma, anaplastic	white	NOT_MUTATED	NOT_MUTATED	NOT_MUTATED	NOT_MUTATED	MUTATED	NOT_MUTATED	NOT_MUTATED	NOT_MUTATED	MUTATED	NOT_MUTATED	NOT_MUTATED	NOT_MUTATED	NOT_MUTATED	NOT_MUTATED	NOT_MUTATED	NOT_MUTATED	NOT_MUTATED	NOT_MUTATED	NOT_MUTATED	NOT_MUTATED
LGG	TCGA-LGG	TCGA-DU-A76L	Male	54 years 100 days	Oligodendroglioma, anaplastic	white	NOT_MUTATED	NOT_MUTATED	NOT_MUTATED	NOT_MUTATED	NOT_MUTATED	NOT_MUTATED	NOT_MUTATED	NOT_MUTATED	MUTATED	NOT_MUTATED	NOT_MUTATED	NOT_MUTATED	NOT_MUTATED	NOT_MUTATED	NOT_MUTATED	NOT_MUTATED	NOT_MUTATED	NOT_MUTATED	NOT_MUTATED	NOT_MUTATED
LGG	TCGA-LGG	TCGA-QH-A6X8	Female	56 years 317 days	Oligodendroglioma, anaplastic	white	MUTATED	NOT_MUTATED	NOT_MUTATED	NOT_MUTATED	NOT_MUTATED	MUTATED	MUTATED	NOT_MUTATED	NOT_MUTATED	MUTATED	NOT_MUTATED	NOT_MUTATED	NOT_MUTATED	NOT_MUTATED	NOT_MUTATED	NOT_MUTATED	NOT_MUTATED	NOT_MUTATED	NOT_MUTATED	NOT_MUTATED
LGG	TCGA-LGG	TCGA-HW-8319	Female	34 years 139 days	Astrocytoma, anaplastic	white	MUTATED	MUTATED	MUTATED	NOT_MUTATED	NOT_MUTATED	NOT_MUTATED	NOT_MUTATED	NOT_MUTATED	NOT_MUTATED	NOT_MUTATED	NOT_MUTATED	NOT_MUTATED	NOT_MUTATED	NOT_MUTATED	NOT_MUTATED	NOT_MUTATED	NOT_MUTATED	NOT_MUTATED	NOT_MUTATED	NOT_MUTATED
LGG	TCGA-LGG	TCGA-DB-A4XE	Female	27 years 289 days	Mixed glioma	white	MUTATED	MUTATED	MUTATED	NOT_MUTATED	NOT_MUTATED	NOT_MUTATED	NOT_MUTATED	NOT_MUTATED	NOT_MUTATED	NOT_MUTATED	NOT_MUTATED	NOT_MUTATED	NOT_MUTATED	NOT_MUTATED	NOT_MUTATED	NOT_MUTATED	NOT_MUTATED	NOT_MUTATED	NOT_MUTATED	NOT_MUTATED
LGG	TCGA-LGG	TCGA-VM-A8C9	Female	37 years 149 days	Astrocytoma, NOS	not reported	NOT_MUTATED	NOT_MUTATED	NOT_MUTATED	NOT_MUTATED	NOT_MUTATED	NOT_MUTATED	NOT_MUTATED	MUTATED	NOT_MUTATED	NOT_MUTATED	NOT_MUTATED	NOT_MUTATED	NOT_MUTATED	NOT_MUTATED	NOT_MUTATED	NOT_MUTATED	NOT_MUTATED	NOT_MUTATED	NOT_MUTATED	NOT_MUTATED
LGG	TCGA-LGG	TCGA-HT-7677	Male	53 years 252 days	Oligodendroglioma, anaplastic	white	MUTATED	NOT_MUTATED	NOT_MUTATED	NOT_MUTATED	NOT_MUTATED	MUTATED	NOT_MUTATED	NOT_MUTATED	NOT_MUTATED	NOT_MUTATED	MUTATED	NOT_MUTATED	NOT_MUTATED	NOT_MUTATED	NOT_MUTATED	NOT_MUTATED	NOT_MUTATED	NOT_MUTATED	NOT_MUTATED	NOT_MUTATED
LGG	TCGA-LGG	TCGA-DH-A7UU	Male	43 years 332 days	Astrocytoma, anaplastic	white	MUTATED	MUTATED	NOT_MUTATED	MUTATED	NOT_MUTATED	NOT_MUTATED	NOT_MUTATED	NOT_MUTATED	NOT_MUTATED	NOT_MUTATED	NOT_MUTATED	NOT_MUTATED	NOT_MUTATED	NOT_MUTATED	NOT_MUTATED	NOT_MUTATED	NOT_MUTATED	NOT_MUTATED	NOT_MUTATED	NOT_MUTATED
LGG	TCGA-LGG	TCGA-E1-A7Z6	Female	41 years 10 days	Astrocytoma, NOS	white	MUTATED	MUTATED	MUTATED	NOT_MUTATED	NOT_MUTATED	NOT_MUTATED	NOT_MUTATED	NOT_MUTATED	NOT_MUTATED	NOT_MUTATED	NOT_MUTATED	NOT_MUTATED	NOT_MUTATED	NOT_MUTATED	NOT_MUTATED	NOT_MUTATED	NOT_MUTATED	NOT_MUTATED	NOT_MUTATED	NOT_MUTATED
LGG	TCGA-LGG	TCGA-P5-A5F0	Male	33 years 104 days	Oligodendroglioma, NOS	white	MUTATED	NOT_MUTATED	NOT_MUTATED	NOT_MUTATED	NOT_MUTATED	MUTATED	NOT_MUTATED	MUTATED	NOT_MUTATED	NOT_MUTATED	NOT_MUTATED	NOT_MUTATED	MUTATED	NOT_MUTATED	NOT_MUTATED	NOT_MUTATED	NOT_MUTATED	NOT_MUTATED	NOT_MUTATED	NOT_MUTATED
LGG	TCGA-LGG	TCGA-DU-7019	Male	39 years 35 days	Mixed glioma	white	MUTATED	MUTATED	NOT_MUTATED	NOT_MUTATED	NOT_MUTATED	NOT_MUTATED	NOT_MUTATED	NOT_MUTATED	NOT_MUTATED	NOT_MUTATED	NOT_MUTATED	NOT_MUTATED	NOT_MUTATED	NOT_MUTATED	NOT_MUTATED	MUTATED	NOT_MUTATED	NOT_MUTATED	NOT_MUTATED	NOT_MUTATED
LGG	TCGA-LGG	TCGA-HT-7879	Male	31 years 300 days	Mixed glioma	white	MUTATED	MUTATED	MUTATED	NOT_MUTATED	NOT_MUTATED	NOT_MUTATED	NOT_MUTATED	NOT_MUTATED	NOT_MUTATED	NOT_MUTATED	NOT_MUTATED	NOT_MUTATED	NOT_MUTATED	NOT_MUTATED	NOT_MUTATED	NOT_MUTATED	NOT_MUTATED	NOT_MUTATED	NOT_MUTATED	NOT_MUTATED
LGG	TCGA-LGG	TCGA-DB-A64L	Female	67 years 219 days	Oligodendroglioma, NOS	white	MUTATED	NOT_MUTATED	NOT_MUTATED	NOT_MUTATED	NOT_MUTATED	MUTATED	NOT_MUTATED	NOT_MUTATED	NOT_MUTATED	NOT_MUTATED	MUTATED	NOT_MUTATED	MUTATED	NOT_MUTATED	NOT_MUTATED	NOT_MUTATED	NOT_MUTATED	NOT_MUTATED	NOT_MUTATED	NOT_MUTATED
LGG	TCGA-LGG	TCGA-HT-7469	Male	30 years 140 days	Oligodendroglioma, anaplastic	white	NOT_MUTATED	MUTATED	MUTATED	NOT_MUTATED	NOT_MUTATED	NOT_MUTATED	NOT_MUTATED	NOT_MUTATED	NOT_MUTATED	NOT_MUTATED	NOT_MUTATED	NOT_MUTATED	NOT_MUTATED	NOT_MUTATED	NOT_MUTATED	NOT_MUTATED	NOT_MUTATED	NOT_MUTATED	NOT_MUTATED	MUTATED
LGG	TCGA-LGG	TCGA-TM-A84F	Male	48 years 212 days	Astrocytoma, anaplastic	white	MUTATED	MUTATED	NOT_MUTATED	NOT_MUTATED	NOT_MUTATED	NOT_MUTATED	NOT_MUTATED	NOT_MUTATED	NOT_MUTATED	NOT_MUTATED	NOT_MUTATED	NOT_MUTATED	NOT_MUTATED	NOT_MUTATED	NOT_MUTATED	NOT_MUTATED	NOT_MUTATED	NOT_MUTATED	NOT_MUTATED	NOT_MUTATED
LGG	TCGA-LGG	TCGA-S9-A6TY	Male	50 years 302 days	Oligodendroglioma, NOS	white	NOT_MUTATED	NOT_MUTATED	NOT_MUTATED	NOT_MUTATED	NOT_MUTATED	NOT_MUTATED	NOT_MUTATED	NOT_MUTATED	NOT_MUTATED	NOT_MUTATED	NOT_MUTATED	NOT_MUTATED	NOT_MUTATED	NOT_MUTATED	NOT_MUTATED	NOT_MUTATED	NOT_MUTATED	MUTATED	NOT_MUTATED	NOT_MUTATED
LGG	TCGA-LGG	TCGA-RY-A83Y	Male	45 years 34 days	Oligodendroglioma, NOS	white	MUTATED	NOT_MUTATED	NOT_MUTATED	NOT_MUTATED	NOT_MUTATED	MUTATED	NOT_MUTATED	NOT_MUTATED	NOT_MUTATED	NOT_MUTATED	MUTATED	NOT_MUTATED	NOT_MUTATED	NOT_MUTATED	NOT_MUTATED	NOT_MUTATED	NOT_MUTATED	NOT_MUTATED	NOT_MUTATED	NOT_MUTATED
LGG	TCGA-LGG	TCGA-E1-A7YH	Female	47 years 299 days	Astrocytoma, anaplastic	white	MUTATED	MUTATED	MUTATED	NOT_MUTATED	NOT_MUTATED	NOT_MUTATED	NOT_MUTATED	NOT_MUTATED	NOT_MUTATED	NOT_MUTATED	NOT_MUTATED	NOT_MUTATED	NOT_MUTATED	NOT_MUTATED	NOT_MUTATED	NOT_MUTATED	NOT_MUTATED	NOT_MUTATED	NOT_MUTATED	NOT_MUTATED
LGG	TCGA-LGG	TCGA-DH-5141	Male	32 years 158 days	Oligodendroglioma, anaplastic	white	NOT_MUTATED	NOT_MUTATED	NOT_MUTATED	NOT_MUTATED	NOT_MUTATED	MUTATED	NOT_MUTATED	NOT_MUTATED	NOT_MUTATED	NOT_MUTATED	NOT_MUTATED	NOT_MUTATED	NOT_MUTATED	NOT_MUTATED	NOT_MUTATED	NOT_MUTATED	NOT_MUTATED	MUTATED	NOT_MUTATED	NOT_MUTATED
LGG	TCGA-LGG	TCGA-HT-A615	Female	38 years 13 days	Oligodendroglioma, NOS	white	MUTATED	NOT_MUTATED	NOT_MUTATED	NOT_MUTATED	NOT_MUTATED	NOT_MUTATED	NOT_MUTATED	NOT_MUTATED	NOT_MUTATED	NOT_MUTATED	MUTATED	NOT_MUTATED	NOT_MUTATED	NOT_MUTATED	NOT_MUTATED	NOT_MUTATED	NOT_MUTATED	NOT_MUTATED	MUTATED	NOT_MUTATED
LGG	TCGA-LGG	TCGA-HT-7676	Male	26 years 171 days	Oligodendroglioma, NOS	white	MUTATED	MUTATED	MUTATED	NOT_MUTATED	NOT_MUTATED	NOT_MUTATED	NOT_MUTATED	NOT_MUTATED	NOT_MUTATED	NOT_MUTATED	NOT_MUTATED	NOT_MUTATED	NOT_MUTATED	NOT_MUTATED	NOT_MUTATED	NOT_MUTATED	NOT_MUTATED	NOT_MUTATED	NOT_MUTATED	NOT_MUTATED
LGG	TCGA-LGG	TCGA-HT-7873	Male	29 years 213 days	Mixed glioma	white	MUTATED	MUTATED	NOT_MUTATED	NOT_MUTATED	NOT_MUTATED	NOT_MUTATED	NOT_MUTATED	NOT_MUTATED	NOT_MUTATED	NOT_MUTATED	NOT_MUTATED	NOT_MUTATED	NOT_MUTATED	NOT_MUTATED	NOT_MUTATED	NOT_MUTATED	NOT_MUTATED	NOT_MUTATED	NOT_MUTATED	NOT_MUTATED
LGG	TCGA-LGG	TCGA-HT-7473	Male	28 years 79 days	Mixed glioma	white	MUTATED	MUTATED	MUTATED	NOT_MUTATED	NOT_MUTATED	NOT_MUTATED	NOT_MUTATED	NOT_MUTATED	NOT_MUTATED	NOT_MUTATED	NOT_MUTATED	NOT_MUTATED	NOT_MUTATED	NOT_MUTATED	NOT_MUTATED	NOT_MUTATED	NOT_MUTATED	NOT_MUTATED	NOT_MUTATED	NOT_MUTATED
LGG	TCGA-LGG	TCGA-DU-6400	Female	66 years 16 days	Oligodendroglioma, NOS	white	MUTATED	NOT_MUTATED	NOT_MUTATED	NOT_MUTATED	NOT_MUTATED	MUTATED	NOT_MUTATED	NOT_MUTATED	NOT_MUTATED	NOT_MUTATED	NOT_MUTATED	NOT_MUTATED	MUTATED	NOT_MUTATED	NOT_MUTATED	NOT_MUTATED	NOT_MUTATED	NOT_MUTATED	NOT_MUTATED	NOT_MUTATED
LGG	TCGA-LGG	TCGA-HW-8322	Male	39 years 304 days	Oligodendroglioma, NOS	white	MUTATED	NOT_MUTATED	NOT_MUTATED	NOT_MUTATED	NOT_MUTATED	NOT_MUTATED	NOT_MUTATED	NOT_MUTATED	NOT_MUTATED	NOT_MUTATED	NOT_MUTATED	NOT_MUTATED	MUTATED	NOT_MUTATED	NOT_MUTATED	MUTATED	NOT_MUTATED	NOT_MUTATED	NOT_MUTATED	NOT_MUTATED
LGG	TCGA-LGG	TCGA-HT-7480	Male	33 years 238 days	Oligodendroglioma, NOS	white	MUTATED	NOT_MUTATED	NOT_MUTATED	NOT_MUTATED	NOT_MUTATED	MUTATED	NOT_MUTATED	NOT_MUTATED	NOT_MUTATED	NOT_MUTATED	NOT_MUTATED	NOT_MUTATED	NOT_MUTATED	NOT_MUTATED	NOT_MUTATED	NOT_MUTATED	NOT_MUTATED	NOT_MUTATED	NOT_MUTATED	NOT_MUTATED
LGG	TCGA-LGG	TCGA-DU-7006	Female	60 years 75 days	Astrocytoma, anaplastic	white	NOT_MUTATED	NOT_MUTATED	NOT_MUTATED	NOT_MUTATED	MUTATED	NOT_MUTATED	NOT_MUTATED	MUTATED	NOT_MUTATED	NOT_MUTATED	NOT_MUTATED	NOT_MUTATED	NOT_MUTATED	NOT_MUTATED	NOT_MUTATED	NOT_MUTATED	NOT_MUTATED	NOT_MUTATED	NOT_MUTATED	NOT_MUTATED
LGG	TCGA-LGG	TCGA-P5-A72W	Male	35 years 65 days	Astrocytoma, anaplastic	white	MUTATED	MUTATED	MUTATED	NOT_MUTATED	NOT_MUTATED	NOT_MUTATED	NOT_MUTATED	NOT_MUTATED	NOT_MUTATED	NOT_MUTATED	NOT_MUTATED	NOT_MUTATED	NOT_MUTATED	NOT_MUTATED	NOT_MUTATED	NOT_MUTATED	NOT_MUTATED	NOT_MUTATED	NOT_MUTATED	NOT_MUTATED
LGG	TCGA-LGG	TCGA-S9-A7R1	Male	35 years 45 days	Oligodendroglioma, NOS	white	MUTATED	NOT_MUTATED	NOT_MUTATED	NOT_MUTATED	NOT_MUTATED	NOT_MUTATED	NOT_MUTATED	NOT_MUTATED	NOT_MUTATED	NOT_MUTATED	NOT_MUTATED	NOT_MUTATED	NOT_MUTATED	NOT_MUTATED	NOT_MUTATED	NOT_MUTATED	NOT_MUTATED	NOT_MUTATED	NOT_MUTATED	NOT_MUTATED
LGG	TCGA-LGG	TCGA-HT-7684	Male	58 years 168 days	Mixed glioma	white	MUTATED	NOT_MUTATED	NOT_MUTATED	NOT_MUTATED	NOT_MUTATED	NOT_MUTATED	NOT_MUTATED	NOT_MUTATED	NOT_MUTATED	NOT_MUTATED	NOT_MUTATED	NOT_MUTATED	NOT_MUTATED	NOT_MUTATED	NOT_MUTATED	NOT_MUTATED	NOT_MUTATED	NOT_MUTATED	NOT_MUTATED	NOT_MUTATED
LGG	TCGA-LGG	TCGA-E1-A7YV	Female	26 years 50 days	Mixed glioma	white	MUTATED	NOT_MUTATED	MUTATED	NOT_MUTATED	NOT_MUTATED	NOT_MUTATED	NOT_MUTATED	NOT_MUTATED	NOT_MUTATED	NOT_MUTATED	NOT_MUTATED	NOT_MUTATED	NOT_MUTATED	NOT_MUTATED	MUTATED	NOT_MUTATED	NOT_MUTATED	NOT_MUTATED	NOT_MUTATED	NOT_MUTATED
LGG	TCGA-LGG	TCGA-P5-A5F1	Male	30 years 113 days	Astrocytoma, NOS	white	MUTATED	MUTATED	MUTATED	NOT_MUTATED	NOT_MUTATED	NOT_MUTATED	NOT_MUTATED	NOT_MUTATED	NOT_MUTATED	NOT_MUTATED	NOT_MUTATED	NOT_MUTATED	NOT_MUTATED	NOT_MUTATED	NOT_MUTATED	NOT_MUTATED	NOT_MUTATED	NOT_MUTATED	NOT_MUTATED	NOT_MUTATED
LGG	TCGA-LGG	TCGA-S9-A6WN	Female	38 years 82 days	Astrocytoma, anaplastic	white	MUTATED	NOT_MUTATED	NOT_MUTATED	NOT_MUTATED	MUTATED	NOT_MUTATED	NOT_MUTATED	MUTATED	NOT_MUTATED	NOT_MUTATED	NOT_MUTATED	NOT_MUTATED	NOT_MUTATED	NOT_MUTATED	MUTATED	NOT_MUTATED	NOT_MUTATED	NOT_MUTATED	NOT_MUTATED	NOT_MUTATED
LGG	TCGA-LGG	TCGA-DU-A7T8	Male	35 years 325 days	Mixed glioma	white	MUTATED	MUTATED	MUTATED	NOT_MUTATED	NOT_MUTATED	NOT_MUTATED	NOT_MUTATED	NOT_MUTATED	NOT_MUTATED	NOT_MUTATED	NOT_MUTATED	NOT_MUTATED	NOT_MUTATED	NOT_MUTATED	NOT_MUTATED	NOT_MUTATED	NOT_MUTATED	NOT_MUTATED	NOT_MUTATED	NOT_MUTATED
LGG	TCGA-LGG	TCGA-HW-7487	Male	39 years 291 days	Oligodendroglioma, NOS	white	MUTATED	NOT_MUTATED	NOT_MUTATED	NOT_MUTATED	NOT_MUTATED	MUTATED	NOT_MUTATED	NOT_MUTATED	NOT_MUTATED	NOT_MUTATED	MUTATED	NOT_MUTATED	NOT_MUTATED	NOT_MUTATED	NOT_MUTATED	NOT_MUTATED	NOT_MUTATED	NOT_MUTATED	NOT_MUTATED	NOT_MUTATED
LGG	TCGA-LGG	TCGA-DU-A7TJ	Male	55 years 306 days	Astrocytoma, anaplastic	black or african american	NOT_MUTATED	NOT_MUTATED	NOT_MUTATED	NOT_MUTATED	NOT_MUTATED	NOT_MUTATED	NOT_MUTATED	NOT_MUTATED	NOT_MUTATED	MUTATED	NOT_MUTATED	NOT_MUTATED	NOT_MUTATED	NOT_MUTATED	NOT_MUTATED	NOT_MUTATED	NOT_MUTATED	NOT_MUTATED	NOT_MUTATED	NOT_MUTATED
LGG	TCGA-LGG	TCGA-DU-5855	Female	49 years 337 days	Mixed glioma	white	MUTATED	MUTATED	MUTATED	NOT_MUTATED	NOT_MUTATED	NOT_MUTATED	NOT_MUTATED	NOT_MUTATED	NOT_MUTATED	NOT_MUTATED	NOT_MUTATED	NOT_MUTATED	NOT_MUTATED	NOT_MUTATED	NOT_MUTATED	NOT_MUTATED	NOT_MUTATED	NOT_MUTATED	NOT_MUTATED	NOT_MUTATED
LGG	TCGA-LGG	TCGA-S9-A6TV	Male	50 years 59 days	Mixed glioma	white	MUTATED	NOT_MUTATED	MUTATED	NOT_MUTATED	NOT_MUTATED	NOT_MUTATED	NOT_MUTATED	NOT_MUTATED	NOT_MUTATED	NOT_MUTATED	NOT_MUTATED	NOT_MUTATED	NOT_MUTATED	NOT_MUTATED	NOT_MUTATED	NOT_MUTATED	NOT_MUTATED	NOT_MUTATED	NOT_MUTATED	NOT_MUTATED
LGG	TCGA-LGG	TCGA-DH-A66B	Male	52 years 163 days	Astrocytoma, anaplastic	white	MUTATED	MUTATED	MUTATED	NOT_MUTATED	NOT_MUTATED	NOT_MUTATED	NOT_MUTATED	NOT_MUTATED	NOT_MUTATED	NOT_MUTATED	NOT_MUTATED	NOT_MUTATED	MUTATED	NOT_MUTATED	NOT_MUTATED	NOT_MUTATED	NOT_MUTATED	NOT_MUTATED	NOT_MUTATED	NOT_MUTATED
LGG	TCGA-LGG	TCGA-HT-8104	Female	51 years 121 days	Astrocytoma, anaplastic	white	NOT_MUTATED	NOT_MUTATED	NOT_MUTATED	MUTATED	MUTATED	NOT_MUTATED	NOT_MUTATED	NOT_MUTATED	NOT_MUTATED	NOT_MUTATED	NOT_MUTATED	NOT_MUTATED	NOT_MUTATED	NOT_MUTATED	NOT_MUTATED	NOT_MUTATED	NOT_MUTATED	NOT_MUTATED	NOT_MUTATED	NOT_MUTATED
LGG	TCGA-LGG	TCGA-FG-A87Q	Female	61 years 285 days	Astrocytoma, anaplastic	white	NOT_MUTATED	NOT_MUTATED	NOT_MUTATED	NOT_MUTATED	MUTATED	NOT_MUTATED	NOT_MUTATED	NOT_MUTATED	NOT_MUTATED	NOT_MUTATED	NOT_MUTATED	NOT_MUTATED	NOT_MUTATED	NOT_MUTATED	NOT_MUTATED	NOT_MUTATED	NOT_MUTATED	NOT_MUTATED	NOT_MUTATED	NOT_MUTATED
LGG	TCGA-LGG	TCGA-P5-A733	Female	52 years 149 days	Astrocytoma, NOS	white	MUTATED	MUTATED	MUTATED	NOT_MUTATED	NOT_MUTATED	NOT_MUTATED	NOT_MUTATED	NOT_MUTATED	NOT_MUTATED	NOT_MUTATED	NOT_MUTATED	NOT_MUTATED	NOT_MUTATED	NOT_MUTATED	NOT_MUTATED	NOT_MUTATED	NOT_MUTATED	NOT_MUTATED	NOT_MUTATED	NOT_MUTATED
LGG	TCGA-LGG	TCGA-E1-A7Z4	Male	35 years 66 days	Astrocytoma, NOS	white	MUTATED	MUTATED	MUTATED	NOT_MUTATED	NOT_MUTATED	NOT_MUTATED	NOT_MUTATED	NOT_MUTATED	NOT_MUTATED	NOT_MUTATED	NOT_MUTATED	NOT_MUTATED	NOT_MUTATED	NOT_MUTATED	NOT_MUTATED	NOT_MUTATED	NOT_MUTATED	NOT_MUTATED	NOT_MUTATED	NOT_MUTATED
LGG	TCGA-LGG	TCGA-EZ-7264	Female	47 years 266 days	Oligodendroglioma, NOS	white	MUTATED	NOT_MUTATED	NOT_MUTATED	NOT_MUTATED	NOT_MUTATED	MUTATED	NOT_MUTATED	NOT_MUTATED	NOT_MUTATED	NOT_MUTATED	MUTATED	NOT_MUTATED	NOT_MUTATED	NOT_MUTATED	NOT_MUTATED	NOT_MUTATED	NOT_MUTATED	NOT_MUTATED	NOT_MUTATED	NOT_MUTATED
LGG	TCGA-LGG	TCGA-S9-A7QY	Female	35 years 70 days	Mixed glioma	white	NOT_MUTATED	NOT_MUTATED	NOT_MUTATED	NOT_MUTATED	NOT_MUTATED	NOT_MUTATED	NOT_MUTATED	NOT_MUTATED	NOT_MUTATED	NOT_MUTATED	NOT_MUTATED	NOT_MUTATED	NOT_MUTATED	NOT_MUTATED	NOT_MUTATED	NOT_MUTATED	NOT_MUTATED	MUTATED	NOT_MUTATED	NOT_MUTATED
LGG	TCGA-LGG	TCGA-DU-6396	Female	31 years 105 days	Mixed glioma	white	MUTATED	MUTATED	MUTATED	NOT_MUTATED	NOT_MUTATED	NOT_MUTATED	NOT_MUTATED	NOT_MUTATED	NOT_MUTATED	NOT_MUTATED	NOT_MUTATED	NOT_MUTATED	NOT_MUTATED	NOT_MUTATED	NOT_MUTATED	NOT_MUTATED	NOT_MUTATED	NOT_MUTATED	NOT_MUTATED	NOT_MUTATED
LGG	TCGA-LGG	TCGA-W9-A837	Male	--	Oligodendroglioma, NOS	white	MUTATED	NOT_MUTATED	NOT_MUTATED	NOT_MUTATED	NOT_MUTATED	NOT_MUTATED	NOT_MUTATED	NOT_MUTATED	NOT_MUTATED	NOT_MUTATED	NOT_MUTATED	NOT_MUTATED	NOT_MUTATED	NOT_MUTATED	NOT_MUTATED	NOT_MUTATED	NOT_MUTATED	NOT_MUTATED	NOT_MUTATED	NOT_MUTATED
LGG	TCGA-LGG	TCGA-FG-7641	Male	31 years 35 days	Oligodendroglioma, NOS	white	MUTATED	NOT_MUTATED	NOT_MUTATED	NOT_MUTATED	NOT_MUTATED	MUTATED	NOT_MUTATED	NOT_MUTATED	NOT_MUTATED	NOT_MUTATED	NOT_MUTATED	NOT_MUTATED	NOT_MUTATED	NOT_MUTATED	NOT_MUTATED	NOT_MUTATED	MUTATED	NOT_MUTATED	NOT_MUTATED	NOT_MUTATED
LGG	TCGA-LGG	TCGA-HT-7471	Female	37 years 50 days	Oligodendroglioma, anaplastic	white	MUTATED	NOT_MUTATED	NOT_MUTATED	NOT_MUTATED	NOT_MUTATED	MUTATED	NOT_MUTATED	NOT_MUTATED	NOT_MUTATED	NOT_MUTATED	MUTATED	NOT_MUTATED	NOT_MUTATED	NOT_MUTATED	NOT_MUTATED	NOT_MUTATED	NOT_MUTATED	NOT_MUTATED	NOT_MUTATED	NOT_MUTATED
LGG	TCGA-LGG	TCGA-HT-7470	Male	37 years 97 days	Oligodendroglioma, anaplastic	white	MUTATED	MUTATED	MUTATED	NOT_MUTATED	NOT_MUTATED	NOT_MUTATED	NOT_MUTATED	NOT_MUTATED	NOT_MUTATED	NOT_MUTATED	NOT_MUTATED	NOT_MUTATED	MUTATED	NOT_MUTATED	NOT_MUTATED	NOT_MUTATED	NOT_MUTATED	NOT_MUTATED	NOT_MUTATED	NOT_MUTATED
LGG	TCGA-LGG	TCGA-QH-A6CU	Female	52 years 156 days	Oligodendroglioma, anaplastic	white	MUTATED	NOT_MUTATED	NOT_MUTATED	NOT_MUTATED	NOT_MUTATED	NOT_MUTATED	NOT_MUTATED	NOT_MUTATED	NOT_MUTATED	NOT_MUTATED	NOT_MUTATED	NOT_MUTATED	NOT_MUTATED	NOT_MUTATED	NOT_MUTATED	NOT_MUTATED	NOT_MUTATED	NOT_MUTATED	NOT_MUTATED	NOT_MUTATED
LGG	TCGA-LGG	TCGA-HT-7485	Male	42 years 249 days	Astrocytoma, NOS	white	MUTATED	MUTATED	MUTATED	NOT_MUTATED	NOT_MUTATED	NOT_MUTATED	NOT_MUTATED	NOT_MUTATED	NOT_MUTATED	NOT_MUTATED	NOT_MUTATED	NOT_MUTATED	NOT_MUTATED	NOT_MUTATED	NOT_MUTATED	NOT_MUTATED	NOT_MUTATED	NOT_MUTATED	NOT_MUTATED	NOT_MUTATED
LGG	TCGA-LGG	TCGA-TQ-A7RW	Male	32 years 116 days	Mixed glioma	white	MUTATED	MUTATED	NOT_MUTATED	NOT_MUTATED	NOT_MUTATED	NOT_MUTATED	NOT_MUTATED	NOT_MUTATED	NOT_MUTATED	NOT_MUTATED	NOT_MUTATED	NOT_MUTATED	NOT_MUTATED	NOT_MUTATED	NOT_MUTATED	NOT_MUTATED	NOT_MUTATED	NOT_MUTATED	NOT_MUTATED	NOT_MUTATED
LGG	TCGA-LGG	TCGA-HT-7608	Male	61 years 22 days	Mixed glioma	black or african american	MUTATED	NOT_MUTATED	NOT_MUTATED	NOT_MUTATED	NOT_MUTATED	MUTATED	NOT_MUTATED	NOT_MUTATED	MUTATED	NOT_MUTATED	MUTATED	NOT_MUTATED	NOT_MUTATED	NOT_MUTATED	NOT_MUTATED	NOT_MUTATED	NOT_MUTATED	NOT_MUTATED	NOT_MUTATED	NOT_MUTATED
LGG	TCGA-LGG	TCGA-R8-A73M	Female	48 years 78 days	Oligodendroglioma, NOS	white	MUTATED	NOT_MUTATED	NOT_MUTATED	NOT_MUTATED	NOT_MUTATED	MUTATED	NOT_MUTATED	NOT_MUTATED	NOT_MUTATED	NOT_MUTATED	NOT_MUTATED	NOT_MUTATED	NOT_MUTATED	NOT_MUTATED	NOT_MUTATED	NOT_MUTATED	NOT_MUTATED	NOT_MUTATED	NOT_MUTATED	NOT_MUTATED
LGG	TCGA-LGG	TCGA-HT-A74O	Male	34 years 42 days	Astrocytoma, anaplastic	white	MUTATED	MUTATED	MUTATED	NOT_MUTATED	NOT_MUTATED	NOT_MUTATED	MUTATED	NOT_MUTATED	NOT_MUTATED	NOT_MUTATED	NOT_MUTATED	NOT_MUTATED	NOT_MUTATED	NOT_MUTATED	NOT_MUTATED	NOT_MUTATED	NOT_MUTATED	NOT_MUTATED	NOT_MUTATED	NOT_MUTATED
LGG	TCGA-LGG	TCGA-HT-7468	Male	30 years 252 days	Oligodendroglioma, anaplastic	white	MUTATED	NOT_MUTATED	NOT_MUTATED	NOT_MUTATED	NOT_MUTATED	MUTATED	NOT_MUTATED	MUTATED	NOT_MUTATED	NOT_MUTATED	NOT_MUTATED	NOT_MUTATED	NOT_MUTATED	NOT_MUTATED	NOT_MUTATED	NOT_MUTATED	NOT_MUTATED	NOT_MUTATED	NOT_MUTATED	NOT_MUTATED
LGG	TCGA-LGG	TCGA-HT-7880	Male	30 years 86 days	Mixed glioma	white	MUTATED	MUTATED	MUTATED	NOT_MUTATED	NOT_MUTATED	NOT_MUTATED	NOT_MUTATED	NOT_MUTATED	MUTATED	NOT_MUTATED	NOT_MUTATED	NOT_MUTATED	NOT_MUTATED	NOT_MUTATED	NOT_MUTATED	NOT_MUTATED	NOT_MUTATED	NOT_MUTATED	NOT_MUTATED	NOT_MUTATED
LGG	TCGA-LGG	TCGA-HT-7858	Male	28 years 195 days	Astrocytoma, NOS	white	MUTATED	MUTATED	MUTATED	NOT_MUTATED	NOT_MUTATED	NOT_MUTATED	NOT_MUTATED	NOT_MUTATED	NOT_MUTATED	NOT_MUTATED	NOT_MUTATED	NOT_MUTATED	NOT_MUTATED	NOT_MUTATED	NOT_MUTATED	NOT_MUTATED	NOT_MUTATED	NOT_MUTATED	NOT_MUTATED	NOT_MUTATED
LGG	TCGA-LGG	TCGA-HT-A614	Male	47 years 226 days	Mixed glioma	white	MUTATED	MUTATED	MUTATED	NOT_MUTATED	NOT_MUTATED	NOT_MUTATED	NOT_MUTATED	NOT_MUTATED	NOT_MUTATED	NOT_MUTATED	NOT_MUTATED	NOT_MUTATED	NOT_MUTATED	NOT_MUTATED	NOT_MUTATED	MUTATED	NOT_MUTATED	NOT_MUTATED	NOT_MUTATED	NOT_MUTATED
LGG	TCGA-LGG	TCGA-HW-7491	Male	35 years 91 days	Oligodendroglioma, NOS	white	NOT_MUTATED	NOT_MUTATED	NOT_MUTATED	NOT_MUTATED	NOT_MUTATED	MUTATED	NOT_MUTATED	MUTATED	NOT_MUTATED	NOT_MUTATED	NOT_MUTATED	NOT_MUTATED	NOT_MUTATED	NOT_MUTATED	NOT_MUTATED	NOT_MUTATED	NOT_MUTATED	MUTATED	NOT_MUTATED	NOT_MUTATED
LGG	TCGA-LGG	TCGA-FG-5963	Male	23 years 171 days	Astrocytoma, anaplastic	white	NOT_MUTATED	MUTATED	MUTATED	NOT_MUTATED	NOT_MUTATED	NOT_MUTATED	NOT_MUTATED	NOT_MUTATED	MUTATED	NOT_MUTATED	NOT_MUTATED	NOT_MUTATED	NOT_MUTATED	NOT_MUTATED	NOT_MUTATED	NOT_MUTATED	NOT_MUTATED	NOT_MUTATED	NOT_MUTATED	NOT_MUTATED
LGG	TCGA-LGG	TCGA-DH-A7UV	Male	49 years 264 days	Astrocytoma, anaplastic	white	MUTATED	MUTATED	MUTATED	MUTATED	NOT_MUTATED	NOT_MUTATED	NOT_MUTATED	NOT_MUTATED	NOT_MUTATED	NOT_MUTATED	NOT_MUTATED	NOT_MUTATED	NOT_MUTATED	MUTATED	NOT_MUTATED	NOT_MUTATED	NOT_MUTATED	NOT_MUTATED	NOT_MUTATED	NOT_MUTATED
LGG	TCGA-LGG	TCGA-TQ-A7RG	Male	36 years 78 days	Mixed glioma	white	MUTATED	NOT_MUTATED	NOT_MUTATED	NOT_MUTATED	NOT_MUTATED	MUTATED	NOT_MUTATED	NOT_MUTATED	NOT_MUTATED	NOT_MUTATED	NOT_MUTATED	NOT_MUTATED	NOT_MUTATED	NOT_MUTATED	NOT_MUTATED	NOT_MUTATED	NOT_MUTATED	NOT_MUTATED	NOT_MUTATED	NOT_MUTATED
LGG	TCGA-LGG	TCGA-VM-A8CA	Male	54 years 268 days	Oligodendroglioma, NOS	not reported	MUTATED	NOT_MUTATED	NOT_MUTATED	NOT_MUTATED	NOT_MUTATED	NOT_MUTATED	NOT_MUTATED	NOT_MUTATED	NOT_MUTATED	NOT_MUTATED	NOT_MUTATED	NOT_MUTATED	NOT_MUTATED	NOT_MUTATED	NOT_MUTATED	NOT_MUTATED	NOT_MUTATED	NOT_MUTATED	NOT_MUTATED	NOT_MUTATED
LGG	TCGA-LGG	TCGA-HT-A61B	Male	22 years 300 days	Astrocytoma, anaplastic	white	MUTATED	MUTATED	NOT_MUTATED	NOT_MUTATED	NOT_MUTATED	NOT_MUTATED	NOT_MUTATED	NOT_MUTATED	NOT_MUTATED	NOT_MUTATED	NOT_MUTATED	NOT_MUTATED	NOT_MUTATED	NOT_MUTATED	NOT_MUTATED	NOT_MUTATED	NOT_MUTATED	NOT_MUTATED	NOT_MUTATED	NOT_MUTATED
LGG	TCGA-LGG	TCGA-E1-A7YU	Male	42 years 5 days	Mixed glioma	white	MUTATED	MUTATED	NOT_MUTATED	NOT_MUTATED	NOT_MUTATED	NOT_MUTATED	NOT_MUTATED	NOT_MUTATED	NOT_MUTATED	NOT_MUTATED	NOT_MUTATED	NOT_MUTATED	NOT_MUTATED	NOT_MUTATED	NOT_MUTATED	NOT_MUTATED	NOT_MUTATED	NOT_MUTATED	NOT_MUTATED	NOT_MUTATED
LGG	TCGA-LGG	TCGA-QH-A65X	Female	28 years 213 days	Mixed glioma	white	NOT_MUTATED	NOT_MUTATED	NOT_MUTATED	NOT_MUTATED	NOT_MUTATED	MUTATED	NOT_MUTATED	NOT_MUTATED	NOT_MUTATED	NOT_MUTATED	NOT_MUTATED	NOT_MUTATED	NOT_MUTATED	NOT_MUTATED	NOT_MUTATED	NOT_MUTATED	NOT_MUTATED	MUTATED	NOT_MUTATED	NOT_MUTATED
LGG	TCGA-LGG	TCGA-VM-A8CE	Male	25 years 232 days	Oligodendroglioma, NOS	white	MUTATED	NOT_MUTATED	NOT_MUTATED	NOT_MUTATED	NOT_MUTATED	MUTATED	NOT_MUTATED	NOT_MUTATED	NOT_MUTATED	NOT_MUTATED	NOT_MUTATED	NOT_MUTATED	NOT_MUTATED	NOT_MUTATED	NOT_MUTATED	NOT_MUTATED	NOT_MUTATED	NOT_MUTATED	NOT_MUTATED	NOT_MUTATED
LGG	TCGA-LGG	TCGA-TQ-A7RP	Male	66 years 3 days	Mixed glioma	black or african american	NOT_MUTATED	NOT_MUTATED	NOT_MUTATED	MUTATED	NOT_MUTATED	NOT_MUTATED	NOT_MUTATED	NOT_MUTATED	MUTATED	NOT_MUTATED	NOT_MUTATED	NOT_MUTATED	NOT_MUTATED	NOT_MUTATED	NOT_MUTATED	NOT_MUTATED	NOT_MUTATED	NOT_MUTATED	NOT_MUTATED	NOT_MUTATED
LGG	TCGA-LGG	TCGA-E1-A7YL	Male	46 years 181 days	Astrocytoma, anaplastic	white	NOT_MUTATED	MUTATED	NOT_MUTATED	NOT_MUTATED	NOT_MUTATED	NOT_MUTATED	NOT_MUTATED	NOT_MUTATED	NOT_MUTATED	NOT_MUTATED	NOT_MUTATED	NOT_MUTATED	NOT_MUTATED	NOT_MUTATED	NOT_MUTATED	NOT_MUTATED	NOT_MUTATED	NOT_MUTATED	NOT_MUTATED	NOT_MUTATED
LGG	TCGA-LGG	TCGA-DU-8158	Female	57 years 310 days	Astrocytoma, anaplastic	white	NOT_MUTATED	NOT_MUTATED	NOT_MUTATED	MUTATED	MUTATED	NOT_MUTATED	NOT_MUTATED	NOT_MUTATED	NOT_MUTATED	NOT_MUTATED	NOT_MUTATED	NOT_MUTATED	NOT_MUTATED	NOT_MUTATED	NOT_MUTATED	NOT_MUTATED	NOT_MUTATED	NOT_MUTATED	NOT_MUTATED	NOT_MUTATED
LGG	TCGA-LGG	TCGA-HT-7692	Male	43 years 22 days	Mixed glioma	white	MUTATED	NOT_MUTATED	NOT_MUTATED	NOT_MUTATED	NOT_MUTATED	NOT_MUTATED	NOT_MUTATED	MUTATED	NOT_MUTATED	NOT_MUTATED	NOT_MUTATED	NOT_MUTATED	NOT_MUTATED	NOT_MUTATED	NOT_MUTATED	NOT_MUTATED	NOT_MUTATED	NOT_MUTATED	NOT_MUTATED	NOT_MUTATED
LGG	TCGA-LGG	TCGA-FG-7643	Female	49 years 309 days	Mixed glioma	white	NOT_MUTATED	NOT_MUTATED	NOT_MUTATED	NOT_MUTATED	NOT_MUTATED	NOT_MUTATED	NOT_MUTATED	NOT_MUTATED	NOT_MUTATED	NOT_MUTATED	NOT_MUTATED	NOT_MUTATED	NOT_MUTATED	NOT_MUTATED	NOT_MUTATED	NOT_MUTATED	NOT_MUTATED	NOT_MUTATED	NOT_MUTATED	NOT_MUTATED
LGG	TCGA-LGG	TCGA-DB-5273	Male	33 years 99 days	Astrocytoma, anaplastic	white	MUTATED	MUTATED	MUTATED	NOT_MUTATED	NOT_MUTATED	NOT_MUTATED	NOT_MUTATED	NOT_MUTATED	NOT_MUTATED	NOT_MUTATED	NOT_MUTATED	NOT_MUTATED	NOT_MUTATED	NOT_MUTATED	NOT_MUTATED	NOT_MUTATED	NOT_MUTATED	NOT_MUTATED	NOT_MUTATED	NOT_MUTATED
LGG	TCGA-LGG	TCGA-TQ-A7RV	Male	27 years 306 days	Astrocytoma, NOS	white	MUTATED	MUTATED	MUTATED	NOT_MUTATED	NOT_MUTATED	NOT_MUTATED	NOT_MUTATED	NOT_MUTATED	NOT_MUTATED	NOT_MUTATED	NOT_MUTATED	NOT_MUTATED	NOT_MUTATED	NOT_MUTATED	NOT_MUTATED	MUTATED	NOT_MUTATED	NOT_MUTATED	NOT_MUTATED	NOT_MUTATED
LGG	TCGA-LGG	TCGA-DU-A5TU	Female	62 years 166 days	Astrocytoma, NOS	white	MUTATED	MUTATED	MUTATED	NOT_MUTATED	NOT_MUTATED	NOT_MUTATED	NOT_MUTATED	NOT_MUTATED	NOT_MUTATED	NOT_MUTATED	NOT_MUTATED	NOT_MUTATED	NOT_MUTATED	NOT_MUTATED	NOT_MUTATED	NOT_MUTATED	NOT_MUTATED	NOT_MUTATED	NOT_MUTATED	NOT_MUTATED
LGG	TCGA-LGG	TCGA-DB-A75K	Female	55 years 153 days	Mixed glioma	white	MUTATED	NOT_MUTATED	NOT_MUTATED	NOT_MUTATED	NOT_MUTATED	MUTATED	NOT_MUTATED	NOT_MUTATED	MUTATED	NOT_MUTATED	MUTATED	NOT_MUTATED	MUTATED	NOT_MUTATED	NOT_MUTATED	NOT_MUTATED	NOT_MUTATED	NOT_MUTATED	NOT_MUTATED	NOT_MUTATED
LGG	TCGA-LGG	TCGA-TQ-A7RI	Female	37 years 285 days	Oligodendroglioma, NOS	white	MUTATED	NOT_MUTATED	NOT_MUTATED	NOT_MUTATED	NOT_MUTATED	MUTATED	NOT_MUTATED	NOT_MUTATED	NOT_MUTATED	NOT_MUTATED	NOT_MUTATED	NOT_MUTATED	NOT_MUTATED	NOT_MUTATED	NOT_MUTATED	NOT_MUTATED	NOT_MUTATED	NOT_MUTATED	NOT_MUTATED	NOT_MUTATED
LGG	TCGA-LGG	TCGA-FG-8185	Male	37 years 107 days	Astrocytoma, anaplastic	white	MUTATED	MUTATED	MUTATED	NOT_MUTATED	NOT_MUTATED	NOT_MUTATED	NOT_MUTATED	NOT_MUTATED	NOT_MUTATED	NOT_MUTATED	NOT_MUTATED	NOT_MUTATED	NOT_MUTATED	NOT_MUTATED	NOT_MUTATED	NOT_MUTATED	NOT_MUTATED	NOT_MUTATED	NOT_MUTATED	NOT_MUTATED
LGG	TCGA-LGG	TCGA-HT-8111	Male	32 years 122 days	Mixed glioma	white	MUTATED	MUTATED	NOT_MUTATED	NOT_MUTATED	NOT_MUTATED	NOT_MUTATED	NOT_MUTATED	NOT_MUTATED	NOT_MUTATED	NOT_MUTATED	NOT_MUTATED	NOT_MUTATED	NOT_MUTATED	NOT_MUTATED	NOT_MUTATED	NOT_MUTATED	NOT_MUTATED	NOT_MUTATED	NOT_MUTATED	NOT_MUTATED
LGG	TCGA-LGG	TCGA-TQ-A7RR	Male	38 years 143 days	Mixed glioma	white	MUTATED	MUTATED	MUTATED	NOT_MUTATED	NOT_MUTATED	NOT_MUTATED	NOT_MUTATED	NOT_MUTATED	NOT_MUTATED	NOT_MUTATED	NOT_MUTATED	NOT_MUTATED	NOT_MUTATED	NOT_MUTATED	NOT_MUTATED	NOT_MUTATED	NOT_MUTATED	NOT_MUTATED	NOT_MUTATED	NOT_MUTATED
LGG	TCGA-LGG	TCGA-TQ-A8XE	Female	42 years 289 days	Oligodendroglioma, NOS	white	MUTATED	MUTATED	NOT_MUTATED	NOT_MUTATED	NOT_MUTATED	NOT_MUTATED	NOT_MUTATED	MUTATED	NOT_MUTATED	NOT_MUTATED	NOT_MUTATED	NOT_MUTATED	NOT_MUTATED	NOT_MUTATED	NOT_MUTATED	NOT_MUTATED	NOT_MUTATED	NOT_MUTATED	NOT_MUTATED	NOT_MUTATED
LGG	TCGA-LGG	TCGA-HT-A617	Male	47 years 165 days	Oligodendroglioma, NOS	american indian or alaska native	NOT_MUTATED	NOT_MUTATED	NOT_MUTATED	NOT_MUTATED	NOT_MUTATED	NOT_MUTATED	NOT_MUTATED	NOT_MUTATED	NOT_MUTATED	NOT_MUTATED	NOT_MUTATED	NOT_MUTATED	NOT_MUTATED	NOT_MUTATED	NOT_MUTATED	NOT_MUTATED	NOT_MUTATED	NOT_MUTATED	NOT_MUTATED	NOT_MUTATED
LGG	TCGA-LGG	TCGA-DB-A64V	Male	54 years 227 days	Oligodendroglioma, NOS	white	MUTATED	NOT_MUTATED	NOT_MUTATED	NOT_MUTATED	NOT_MUTATED	MUTATED	NOT_MUTATED	MUTATED	NOT_MUTATED	NOT_MUTATED	MUTATED	NOT_MUTATED	NOT_MUTATED	NOT_MUTATED	NOT_MUTATED	NOT_MUTATED	NOT_MUTATED	NOT_MUTATED	NOT_MUTATED	NOT_MUTATED
LGG	TCGA-LGG	TCGA-DU-8166	Female	29 years 49 days	Mixed glioma	white	MUTATED	MUTATED	MUTATED	NOT_MUTATED	NOT_MUTATED	NOT_MUTATED	NOT_MUTATED	NOT_MUTATED	NOT_MUTATED	NOT_MUTATED	NOT_MUTATED	NOT_MUTATED	NOT_MUTATED	NOT_MUTATED	NOT_MUTATED	NOT_MUTATED	NOT_MUTATED	NOT_MUTATED	NOT_MUTATED	NOT_MUTATED
LGG	TCGA-LGG	TCGA-TM-A7C4	Female	39 years 359 days	Astrocytoma, NOS	white	MUTATED	MUTATED	MUTATED	NOT_MUTATED	NOT_MUTATED	NOT_MUTATED	NOT_MUTATED	NOT_MUTATED	NOT_MUTATED	NOT_MUTATED	NOT_MUTATED	NOT_MUTATED	NOT_MUTATED	NOT_MUTATED	NOT_MUTATED	NOT_MUTATED	NOT_MUTATED	NOT_MUTATED	NOT_MUTATED	NOT_MUTATED
LGG	TCGA-LGG	TCGA-FG-7634	Male	28 years 249 days	Oligodendroglioma, NOS	white	MUTATED	NOT_MUTATED	NOT_MUTATED	NOT_MUTATED	NOT_MUTATED	MUTATED	NOT_MUTATED	MUTATED	NOT_MUTATED	NOT_MUTATED	NOT_MUTATED	NOT_MUTATED	NOT_MUTATED	NOT_MUTATED	NOT_MUTATED	NOT_MUTATED	NOT_MUTATED	NOT_MUTATED	NOT_MUTATED	NOT_MUTATED
LGG	TCGA-LGG	TCGA-QH-A6XA	Female	23 years 108 days	Mixed glioma	white	MUTATED	MUTATED	MUTATED	NOT_MUTATED	NOT_MUTATED	NOT_MUTATED	NOT_MUTATED	NOT_MUTATED	NOT_MUTATED	NOT_MUTATED	NOT_MUTATED	NOT_MUTATED	NOT_MUTATED	NOT_MUTATED	NOT_MUTATED	NOT_MUTATED	NOT_MUTATED	NOT_MUTATED	NOT_MUTATED	NOT_MUTATED
LGG	TCGA-LGG	TCGA-HT-7602	Male	21 years 276 days	Oligodendroglioma, NOS	white	MUTATED	MUTATED	NOT_MUTATED	NOT_MUTATED	NOT_MUTATED	NOT_MUTATED	NOT_MUTATED	NOT_MUTATED	NOT_MUTATED	NOT_MUTATED	NOT_MUTATED	NOT_MUTATED	NOT_MUTATED	NOT_MUTATED	NOT_MUTATED	NOT_MUTATED	NOT_MUTATED	NOT_MUTATED	NOT_MUTATED	NOT_MUTATED
LGG	TCGA-LGG	TCGA-S9-A6TU	Male	38 years 229 days	Astrocytoma, NOS	white	MUTATED	MUTATED	NOT_MUTATED	NOT_MUTATED	NOT_MUTATED	NOT_MUTATED	NOT_MUTATED	NOT_MUTATED	NOT_MUTATED	NOT_MUTATED	NOT_MUTATED	NOT_MUTATED	NOT_MUTATED	NOT_MUTATED	NOT_MUTATED	NOT_MUTATED	NOT_MUTATED	NOT_MUTATED	NOT_MUTATED	NOT_MUTATED
LGG	TCGA-LGG	TCGA-DH-A66G	Female	49 years 302 days	Oligodendroglioma, anaplastic	white	MUTATED	MUTATED	MUTATED	NOT_MUTATED	NOT_MUTATED	NOT_MUTATED	NOT_MUTATED	NOT_MUTATED	NOT_MUTATED	NOT_MUTATED	NOT_MUTATED	NOT_MUTATED	NOT_MUTATED	NOT_MUTATED	NOT_MUTATED	NOT_MUTATED	NOT_MUTATED	NOT_MUTATED	NOT_MUTATED	NOT_MUTATED
LGG	TCGA-LGG	TCGA-TQ-A7RQ	Female	38 years 308 days	Oligodendroglioma, NOS	white	MUTATED	NOT_MUTATED	NOT_MUTATED	NOT_MUTATED	NOT_MUTATED	MUTATED	NOT_MUTATED	NOT_MUTATED	NOT_MUTATED	NOT_MUTATED	NOT_MUTATED	NOT_MUTATED	NOT_MUTATED	MUTATED	NOT_MUTATED	NOT_MUTATED	NOT_MUTATED	NOT_MUTATED	NOT_MUTATED	NOT_MUTATED
LGG	TCGA-LGG	TCGA-HT-A74L	Female	22 years 205 days	Mixed glioma	white	MUTATED	NOT_MUTATED	NOT_MUTATED	NOT_MUTATED	NOT_MUTATED	NOT_MUTATED	MUTATED	NOT_MUTATED	NOT_MUTATED	NOT_MUTATED	NOT_MUTATED	NOT_MUTATED	NOT_MUTATED	NOT_MUTATED	NOT_MUTATED	NOT_MUTATED	NOT_MUTATED	NOT_MUTATED	NOT_MUTATED	NOT_MUTATED
LGG	TCGA-LGG	TCGA-HT-7475	Male	67 years 215 days	Mixed glioma	white	MUTATED	MUTATED	MUTATED	NOT_MUTATED	NOT_MUTATED	NOT_MUTATED	NOT_MUTATED	NOT_MUTATED	NOT_MUTATED	NOT_MUTATED	NOT_MUTATED	NOT_MUTATED	NOT_MUTATED	NOT_MUTATED	NOT_MUTATED	NOT_MUTATED	NOT_MUTATED	NOT_MUTATED	NOT_MUTATED	NOT_MUTATED
LGG	TCGA-LGG	TCGA-QH-A6X9	Female	73 years 329 days	Oligodendroglioma, NOS	white	MUTATED	MUTATED	MUTATED	NOT_MUTATED	NOT_MUTATED	NOT_MUTATED	NOT_MUTATED	NOT_MUTATED	NOT_MUTATED	NOT_MUTATED	NOT_MUTATED	NOT_MUTATED	NOT_MUTATED	NOT_MUTATED	NOT_MUTATED	NOT_MUTATED	NOT_MUTATED	NOT_MUTATED	NOT_MUTATED	NOT_MUTATED
LGG	TCGA-LGG	TCGA-IK-8125	Male	62 years 100 days	Mixed glioma	white	MUTATED	NOT_MUTATED	NOT_MUTATED	NOT_MUTATED	NOT_MUTATED	MUTATED	NOT_MUTATED	NOT_MUTATED	NOT_MUTATED	NOT_MUTATED	NOT_MUTATED	NOT_MUTATED	MUTATED	NOT_MUTATED	NOT_MUTATED	NOT_MUTATED	NOT_MUTATED	NOT_MUTATED	NOT_MUTATED	NOT_MUTATED
LGG	TCGA-LGG	TCGA-S9-A6WQ	Female	57 years 314 days	Mixed glioma	white	MUTATED	MUTATED	MUTATED	NOT_MUTATED	NOT_MUTATED	NOT_MUTATED	NOT_MUTATED	NOT_MUTATED	NOT_MUTATED	NOT_MUTATED	NOT_MUTATED	NOT_MUTATED	NOT_MUTATED	NOT_MUTATED	NOT_MUTATED	NOT_MUTATED	NOT_MUTATED	NOT_MUTATED	NOT_MUTATED	NOT_MUTATED
LGG	TCGA-LGG	TCGA-DH-5143	Male	30 years 334 days	Mixed glioma	white	MUTATED	MUTATED	NOT_MUTATED	NOT_MUTATED	NOT_MUTATED	NOT_MUTATED	NOT_MUTATED	NOT_MUTATED	NOT_MUTATED	NOT_MUTATED	NOT_MUTATED	NOT_MUTATED	NOT_MUTATED	NOT_MUTATED	NOT_MUTATED	NOT_MUTATED	NOT_MUTATED	NOT_MUTATED	NOT_MUTATED	NOT_MUTATED
LGG	TCGA-LGG	TCGA-DB-A64R	Female	24 years 181 days	Oligodendroglioma, NOS	not reported	MUTATED	NOT_MUTATED	NOT_MUTATED	NOT_MUTATED	NOT_MUTATED	MUTATED	NOT_MUTATED	NOT_MUTATED	NOT_MUTATED	NOT_MUTATED	NOT_MUTATED	NOT_MUTATED	NOT_MUTATED	NOT_MUTATED	MUTATED	NOT_MUTATED	NOT_MUTATED	NOT_MUTATED	NOT_MUTATED	NOT_MUTATED
LGG	TCGA-LGG	TCGA-DB-A64S	Male	20 years 84 days	Mixed glioma	white	MUTATED	MUTATED	MUTATED	NOT_MUTATED	NOT_MUTATED	NOT_MUTATED	NOT_MUTATED	NOT_MUTATED	NOT_MUTATED	NOT_MUTATED	NOT_MUTATED	NOT_MUTATED	NOT_MUTATED	NOT_MUTATED	NOT_MUTATED	NOT_MUTATED	NOT_MUTATED	NOT_MUTATED	NOT_MUTATED	NOT_MUTATED
LGG	TCGA-LGG	TCGA-P5-A5EX	Female	41 years 116 days	Oligodendroglioma, anaplastic	white	MUTATED	NOT_MUTATED	NOT_MUTATED	NOT_MUTATED	NOT_MUTATED	NOT_MUTATED	NOT_MUTATED	NOT_MUTATED	NOT_MUTATED	NOT_MUTATED	NOT_MUTATED	NOT_MUTATED	NOT_MUTATED	NOT_MUTATED	NOT_MUTATED	NOT_MUTATED	NOT_MUTATED	NOT_MUTATED	NOT_MUTATED	NOT_MUTATED
LGG	TCGA-LGG	TCGA-DU-7294	Female	53 years 258 days	Oligodendroglioma, NOS	white	MUTATED	NOT_MUTATED	NOT_MUTATED	NOT_MUTATED	NOT_MUTATED	MUTATED	NOT_MUTATED	NOT_MUTATED	NOT_MUTATED	NOT_MUTATED	NOT_MUTATED	NOT_MUTATED	NOT_MUTATED	NOT_MUTATED	NOT_MUTATED	MUTATED	NOT_MUTATED	NOT_MUTATED	NOT_MUTATED	NOT_MUTATED
LGG	TCGA-LGG	TCGA-E1-5305	Male	34 years 237 days	Astrocytoma, anaplastic	white	MUTATED	MUTATED	MUTATED	NOT_MUTATED	NOT_MUTATED	NOT_MUTATED	NOT_MUTATED	NOT_MUTATED	NOT_MUTATED	NOT_MUTATED	NOT_MUTATED	NOT_MUTATED	NOT_MUTATED	NOT_MUTATED	NOT_MUTATED	NOT_MUTATED	NOT_MUTATED	NOT_MUTATED	NOT_MUTATED	NOT_MUTATED
LGG	TCGA-LGG	TCGA-CS-6665	Female	51 years 350 days	Astrocytoma, anaplastic	white	MUTATED	MUTATED	NOT_MUTATED	NOT_MUTATED	NOT_MUTATED	NOT_MUTATED	NOT_MUTATED	NOT_MUTATED	NOT_MUTATED	NOT_MUTATED	NOT_MUTATED	NOT_MUTATED	NOT_MUTATED	NOT_MUTATED	NOT_MUTATED	NOT_MUTATED	NOT_MUTATED	NOT_MUTATED	NOT_MUTATED	NOT_MUTATED
LGG	TCGA-LGG	TCGA-HT-7601	Female	30 years 32 days	Astrocytoma, anaplastic	white	MUTATED	MUTATED	NOT_MUTATED	NOT_MUTATED	NOT_MUTATED	NOT_MUTATED	NOT_MUTATED	NOT_MUTATED	NOT_MUTATED	NOT_MUTATED	NOT_MUTATED	NOT_MUTATED	NOT_MUTATED	NOT_MUTATED	NOT_MUTATED	NOT_MUTATED	NOT_MUTATED	NOT_MUTATED	NOT_MUTATED	NOT_MUTATED
LGG	TCGA-LGG	TCGA-HT-8110	Male	57 years 364 days	Astrocytoma, anaplastic	white	NOT_MUTATED	NOT_MUTATED	NOT_MUTATED	MUTATED	MUTATED	NOT_MUTATED	NOT_MUTATED	NOT_MUTATED	NOT_MUTATED	NOT_MUTATED	NOT_MUTATED	NOT_MUTATED	NOT_MUTATED	NOT_MUTATED	NOT_MUTATED	NOT_MUTATED	NOT_MUTATED	NOT_MUTATED	NOT_MUTATED	NOT_MUTATED
LGG	TCGA-LGG	TCGA-TM-A84L	Male	31 years 176 days	Mixed glioma	white	MUTATED	MUTATED	MUTATED	NOT_MUTATED	NOT_MUTATED	NOT_MUTATED	NOT_MUTATED	NOT_MUTATED	NOT_MUTATED	NOT_MUTATED	NOT_MUTATED	NOT_MUTATED	NOT_MUTATED	NOT_MUTATED	NOT_MUTATED	NOT_MUTATED	NOT_MUTATED	NOT_MUTATED	NOT_MUTATED	NOT_MUTATED
GBM	TCGA-GBM	TCGA-14-1450	Female	57 years 141 days	Glioblastoma	black or african american	NOT_MUTATED	NOT_MUTATED	NOT_MUTATED	NOT_MUTATED	NOT_MUTATED	NOT_MUTATED	NOT_MUTATED	NOT_MUTATED	NOT_MUTATED	NOT_MUTATED	NOT_MUTATED	NOT_MUTATED	NOT_MUTATED	NOT_MUTATED	NOT_MUTATED	NOT_MUTATED	NOT_MUTATED	NOT_MUTATED	NOT_MUTATED	NOT_MUTATED
GBM	TCGA-GBM	TCGA-12-0819	Female	49 years 263 days	Glioblastoma	black or african american	NOT_MUTATED	NOT_MUTATED	NOT_MUTATED	NOT_MUTATED	NOT_MUTATED	NOT_MUTATED	NOT_MUTATED	NOT_MUTATED	NOT_MUTATED	MUTATED	NOT_MUTATED	NOT_MUTATED	NOT_MUTATED	NOT_MUTATED	NOT_MUTATED	NOT_MUTATED	NOT_MUTATED	NOT_MUTATED	NOT_MUTATED	NOT_MUTATED
GBM	TCGA-GBM	TCGA-32-1991	Male	60 years 106 days	Glioblastoma	white	NOT_MUTATED	NOT_MUTATED	NOT_MUTATED	MUTATED	NOT_MUTATED	NOT_MUTATED	NOT_MUTATED	NOT_MUTATED	NOT_MUTATED	MUTATED	NOT_MUTATED	NOT_MUTATED	NOT_MUTATED	NOT_MUTATED	NOT_MUTATED	NOT_MUTATED	NOT_MUTATED	NOT_MUTATED	NOT_MUTATED	NOT_MUTATED
GBM	TCGA-GBM	TCGA-76-6660	Male	73 years 250 days	Glioblastoma	white	NOT_MUTATED	MUTATED	NOT_MUTATED	MUTATED	NOT_MUTATED	NOT_MUTATED	NOT_MUTATED	NOT_MUTATED	NOT_MUTATED	NOT_MUTATED	NOT_MUTATED	NOT_MUTATED	NOT_MUTATED	NOT_MUTATED	MUTATED	NOT_MUTATED	NOT_MUTATED	NOT_MUTATED	NOT_MUTATED	NOT_MUTATED
GBM	TCGA-GBM	TCGA-76-6285	Female	64 years 298 days	Glioblastoma	white	NOT_MUTATED	NOT_MUTATED	NOT_MUTATED	NOT_MUTATED	NOT_MUTATED	NOT_MUTATED	NOT_MUTATED	NOT_MUTATED	NOT_MUTATED	NOT_MUTATED	NOT_MUTATED	NOT_MUTATED	NOT_MUTATED	NOT_MUTATED	NOT_MUTATED	NOT_MUTATED	NOT_MUTATED	NOT_MUTATED	NOT_MUTATED	NOT_MUTATED
GBM	TCGA-GBM	TCGA-74-6575	Female	73 years 164 days	Glioblastoma	not reported	NOT_MUTATED	NOT_MUTATED	MUTATED	NOT_MUTATED	NOT_MUTATED	NOT_MUTATED	NOT_MUTATED	NOT_MUTATED	MUTATED	MUTATED	NOT_MUTATED	NOT_MUTATED	NOT_MUTATED	NOT_MUTATED	NOT_MUTATED	NOT_MUTATED	NOT_MUTATED	NOT_MUTATED	NOT_MUTATED	NOT_MUTATED
GBM	TCGA-GBM	TCGA-81-5911	Male	33 years 239 days	Glioblastoma	white	NOT_MUTATED	NOT_MUTATED	NOT_MUTATED	MUTATED	MUTATED	NOT_MUTATED	NOT_MUTATED	NOT_MUTATED	NOT_MUTATED	NOT_MUTATED	NOT_MUTATED	MUTATED	NOT_MUTATED	NOT_MUTATED	MUTATED	NOT_MUTATED	NOT_MUTATED	NOT_MUTATED	NOT_MUTATED	NOT_MUTATED
GBM	TCGA-GBM	TCGA-28-5220	Male	67 years 151 days	Glioblastoma	white	NOT_MUTATED	NOT_MUTATED	NOT_MUTATED	NOT_MUTATED	NOT_MUTATED	NOT_MUTATED	NOT_MUTATED	NOT_MUTATED	NOT_MUTATED	NOT_MUTATED	NOT_MUTATED	NOT_MUTATED	NOT_MUTATED	NOT_MUTATED	NOT_MUTATED	NOT_MUTATED	NOT_MUTATED	NOT_MUTATED	NOT_MUTATED	NOT_MUTATED
GBM	TCGA-GBM	TCGA-06-0876	Female	72 years 74 days	Glioblastoma	black or african american	NOT_MUTATED	MUTATED	NOT_MUTATED	MUTATED	MUTATED	NOT_MUTATED	NOT_MUTATED	NOT_MUTATED	NOT_MUTATED	NOT_MUTATED	NOT_MUTATED	NOT_MUTATED	NOT_MUTATED	MUTATED	NOT_MUTATED	NOT_MUTATED	NOT_MUTATED	NOT_MUTATED	NOT_MUTATED	NOT_MUTATED
GBM	TCGA-GBM	TCGA-14-0787	Male	69 years 124 days	Glioblastoma	asian	NOT_MUTATED	NOT_MUTATED	NOT_MUTATED	NOT_MUTATED	NOT_MUTATED	NOT_MUTATED	NOT_MUTATED	NOT_MUTATED	NOT_MUTATED	NOT_MUTATED	NOT_MUTATED	NOT_MUTATED	NOT_MUTATED	NOT_MUTATED	NOT_MUTATED	NOT_MUTATED	NOT_MUTATED	NOT_MUTATED	NOT_MUTATED	NOT_MUTATED
GBM	TCGA-GBM	TCGA-06-0939	Female	79 years 39 days	Glioblastoma	white	NOT_MUTATED	NOT_MUTATED	NOT_MUTATED	NOT_MUTATED	NOT_MUTATED	NOT_MUTATED	NOT_MUTATED	NOT_MUTATED	NOT_MUTATED	NOT_MUTATED	NOT_MUTATED	MUTATED	NOT_MUTATED	NOT_MUTATED	NOT_MUTATED	NOT_MUTATED	NOT_MUTATED	NOT_MUTATED	NOT_MUTATED	NOT_MUTATED
GBM	TCGA-GBM	TCGA-06-0152	Male	68 years 7 days	Glioblastoma	white	NOT_MUTATED	NOT_MUTATED	NOT_MUTATED	NOT_MUTATED	NOT_MUTATED	NOT_MUTATED	MUTATED	NOT_MUTATED	NOT_MUTATED	NOT_MUTATED	NOT_MUTATED	NOT_MUTATED	NOT_MUTATED	NOT_MUTATED	NOT_MUTATED	NOT_MUTATED	NOT_MUTATED	NOT_MUTATED	NOT_MUTATED	NOT_MUTATED
GBM	TCGA-GBM	TCGA-32-1982	Female	76 years 5 days	Glioblastoma	white	NOT_MUTATED	NOT_MUTATED	NOT_MUTATED	MUTATED	MUTATED	NOT_MUTATED	MUTATED	NOT_MUTATED	NOT_MUTATED	NOT_MUTATED	NOT_MUTATED	NOT_MUTATED	NOT_MUTATED	NOT_MUTATED	NOT_MUTATED	NOT_MUTATED	NOT_MUTATED	NOT_MUTATED	NOT_MUTATED	NOT_MUTATED
GBM	TCGA-GBM	TCGA-32-2634	Male	82 years 14 days	Glioblastoma	white	NOT_MUTATED	MUTATED	NOT_MUTATED	MUTATED	NOT_MUTATED	NOT_MUTATED	NOT_MUTATED	NOT_MUTATED	NOT_MUTATED	MUTATED	NOT_MUTATED	MUTATED	NOT_MUTATED	NOT_MUTATED	NOT_MUTATED	NOT_MUTATED	NOT_MUTATED	NOT_MUTATED	NOT_MUTATED	NOT_MUTATED
GBM	TCGA-GBM	TCGA-76-4927	Male	58 years 9 days	Glioblastoma	white	NOT_MUTATED	NOT_MUTATED	NOT_MUTATED	MUTATED	MUTATED	NOT_MUTATED	NOT_MUTATED	NOT_MUTATED	NOT_MUTATED	NOT_MUTATED	NOT_MUTATED	NOT_MUTATED	NOT_MUTATED	NOT_MUTATED	NOT_MUTATED	NOT_MUTATED	NOT_MUTATED	NOT_MUTATED	NOT_MUTATED	NOT_MUTATED
GBM	TCGA-GBM	TCGA-19-5950	Female	52 years 251 days	Glioblastoma	white	NOT_MUTATED	NOT_MUTATED	NOT_MUTATED	NOT_MUTATED	NOT_MUTATED	NOT_MUTATED	NOT_MUTATED	NOT_MUTATED	NOT_MUTATED	NOT_MUTATED	NOT_MUTATED	NOT_MUTATED	NOT_MUTATED	NOT_MUTATED	NOT_MUTATED	NOT_MUTATED	NOT_MUTATED	NOT_MUTATED	NOT_MUTATED	NOT_MUTATED
GBM	TCGA-GBM	TCGA-06-1804	Female	81 years 217 days	Glioblastoma	white	NOT_MUTATED	NOT_MUTATED	NOT_MUTATED	MUTATED	MUTATED	NOT_MUTATED	NOT_MUTATED	NOT_MUTATED	NOT_MUTATED	NOT_MUTATED	NOT_MUTATED	NOT_MUTATED	NOT_MUTATED	NOT_MUTATED	NOT_MUTATED	NOT_MUTATED	MUTATED	NOT_MUTATED	NOT_MUTATED	NOT_MUTATED
GBM	TCGA-GBM	TCGA-19-2631	Female	74 years 172 days	Glioblastoma	white	NOT_MUTATED	NOT_MUTATED	NOT_MUTATED	NOT_MUTATED	NOT_MUTATED	NOT_MUTATED	MUTATED	NOT_MUTATED	NOT_MUTATED	NOT_MUTATED	NOT_MUTATED	NOT_MUTATED	NOT_MUTATED	NOT_MUTATED	NOT_MUTATED	NOT_MUTATED	NOT_MUTATED	NOT_MUTATED	NOT_MUTATED	MUTATED
GBM	TCGA-GBM	TCGA-12-3649	Male	76 years 87 days	Glioblastoma	white	NOT_MUTATED	NOT_MUTATED	NOT_MUTATED	MUTATED	NOT_MUTATED	NOT_MUTATED	NOT_MUTATED	NOT_MUTATED	NOT_MUTATED	NOT_MUTATED	NOT_MUTATED	NOT_MUTATED	NOT_MUTATED	NOT_MUTATED	NOT_MUTATED	NOT_MUTATED	NOT_MUTATED	NOT_MUTATED	NOT_MUTATED	NOT_MUTATED
GBM	TCGA-GBM	TCGA-14-1829	Male	57 years 110 days	Glioblastoma	black or african american	NOT_MUTATED	NOT_MUTATED	NOT_MUTATED	NOT_MUTATED	NOT_MUTATED	NOT_MUTATED	NOT_MUTATED	NOT_MUTATED	NOT_MUTATED	NOT_MUTATED	NOT_MUTATED	NOT_MUTATED	NOT_MUTATED	NOT_MUTATED	NOT_MUTATED	NOT_MUTATED	NOT_MUTATED	NOT_MUTATED	NOT_MUTATED	NOT_MUTATED
GBM	TCGA-GBM	TCGA-27-1833	Female	67 years 121 days	Glioblastoma	white	NOT_MUTATED	NOT_MUTATED	NOT_MUTATED	NOT_MUTATED	NOT_MUTATED	NOT_MUTATED	NOT_MUTATED	NOT_MUTATED	NOT_MUTATED	NOT_MUTATED	NOT_MUTATED	NOT_MUTATED	NOT_MUTATED	NOT_MUTATED	NOT_MUTATED	NOT_MUTATED	NOT_MUTATED	NOT_MUTATED	MUTATED	NOT_MUTATED
GBM	TCGA-GBM	TCGA-76-6282	Male	63 years 313 days	Glioblastoma	white	NOT_MUTATED	NOT_MUTATED	NOT_MUTATED	NOT_MUTATED	MUTATED	NOT_MUTATED	MUTATED	NOT_MUTATED	NOT_MUTATED	NOT_MUTATED	NOT_MUTATED	NOT_MUTATED	NOT_MUTATED	NOT_MUTATED	NOT_MUTATED	NOT_MUTATED	MUTATED	NOT_MUTATED	NOT_MUTATED	NOT_MUTATED
GBM	TCGA-GBM	TCGA-06-6388	Female	64 years 143 days	Glioblastoma	white	NOT_MUTATED	NOT_MUTATED	MUTATED	NOT_MUTATED	NOT_MUTATED	NOT_MUTATED	NOT_MUTATED	NOT_MUTATED	NOT_MUTATED	MUTATED	NOT_MUTATED	NOT_MUTATED	NOT_MUTATED	NOT_MUTATED	NOT_MUTATED	NOT_MUTATED	NOT_MUTATED	NOT_MUTATED	NOT_MUTATED	NOT_MUTATED
GBM	TCGA-GBM	TCGA-32-1979	Female	69 years 50 days	Glioblastoma	white	NOT_MUTATED	NOT_MUTATED	NOT_MUTATED	NOT_MUTATED	MUTATED	NOT_MUTATED	NOT_MUTATED	MUTATED	NOT_MUTATED	NOT_MUTATED	NOT_MUTATED	NOT_MUTATED	NOT_MUTATED	NOT_MUTATED	NOT_MUTATED	NOT_MUTATED	NOT_MUTATED	NOT_MUTATED	NOT_MUTATED	NOT_MUTATED
GBM	TCGA-GBM	TCGA-32-5222	Male	66 years 28 days	Glioblastoma	white	NOT_MUTATED	NOT_MUTATED	NOT_MUTATED	MUTATED	NOT_MUTATED	NOT_MUTATED	NOT_MUTATED	NOT_MUTATED	NOT_MUTATED	NOT_MUTATED	NOT_MUTATED	NOT_MUTATED	NOT_MUTATED	NOT_MUTATED	NOT_MUTATED	NOT_MUTATED	NOT_MUTATED	NOT_MUTATED	NOT_MUTATED	NOT_MUTATED
GBM	TCGA-GBM	TCGA-02-0033	Male	54 years 347 days	Glioblastoma	white	NOT_MUTATED	MUTATED	NOT_MUTATED	NOT_MUTATED	NOT_MUTATED	NOT_MUTATED	NOT_MUTATED	MUTATED	NOT_MUTATED	NOT_MUTATED	NOT_MUTATED	MUTATED	NOT_MUTATED	NOT_MUTATED	NOT_MUTATED	NOT_MUTATED	NOT_MUTATED	NOT_MUTATED	NOT_MUTATED	NOT_MUTATED
GBM	TCGA-GBM	TCGA-14-1034	Female	60 years 114 days	Glioblastoma	not reported	NOT_MUTATED	MUTATED	NOT_MUTATED	MUTATED	MUTATED	NOT_MUTATED	NOT_MUTATED	NOT_MUTATED	MUTATED	NOT_MUTATED	NOT_MUTATED	NOT_MUTATED	NOT_MUTATED	NOT_MUTATED	NOT_MUTATED	NOT_MUTATED	NOT_MUTATED	NOT_MUTATED	NOT_MUTATED	NOT_MUTATED
GBM	TCGA-GBM	TCGA-12-0818	Female	45 years 230 days	Glioblastoma	white	MUTATED	MUTATED	MUTATED	NOT_MUTATED	NOT_MUTATED	NOT_MUTATED	NOT_MUTATED	NOT_MUTATED	NOT_MUTATED	NOT_MUTATED	NOT_MUTATED	NOT_MUTATED	NOT_MUTATED	MUTATED	NOT_MUTATED	NOT_MUTATED	NOT_MUTATED	NOT_MUTATED	NOT_MUTATED	NOT_MUTATED
GBM	TCGA-GBM	TCGA-27-1837	Male	36 years 219 days	Glioblastoma	white	NOT_MUTATED	NOT_MUTATED	NOT_MUTATED	MUTATED	NOT_MUTATED	NOT_MUTATED	NOT_MUTATED	NOT_MUTATED	NOT_MUTATED	NOT_MUTATED	NOT_MUTATED	NOT_MUTATED	NOT_MUTATED	NOT_MUTATED	NOT_MUTATED	NOT_MUTATED	NOT_MUTATED	NOT_MUTATED	NOT_MUTATED	NOT_MUTATED
GBM	TCGA-GBM	TCGA-12-0618	Male	49 years 174 days	Glioblastoma	white	NOT_MUTATED	MUTATED	NOT_MUTATED	NOT_MUTATED	NOT_MUTATED	NOT_MUTATED	NOT_MUTATED	NOT_MUTATED	NOT_MUTATED	NOT_MUTATED	NOT_MUTATED	NOT_MUTATED	NOT_MUTATED	NOT_MUTATED	NOT_MUTATED	NOT_MUTATED	NOT_MUTATED	NOT_MUTATED	NOT_MUTATED	NOT_MUTATED
GBM	TCGA-GBM	TCGA-28-2513	Female	69 years 219 days	Glioblastoma	white	NOT_MUTATED	NOT_MUTATED	NOT_MUTATED	MUTATED	NOT_MUTATED	NOT_MUTATED	MUTATED	NOT_MUTATED	NOT_MUTATED	MUTATED	NOT_MUTATED	NOT_MUTATED	NOT_MUTATED	NOT_MUTATED	NOT_MUTATED	NOT_MUTATED	NOT_MUTATED	NOT_MUTATED	NOT_MUTATED	NOT_MUTATED
GBM	TCGA-GBM	TCGA-06-5408	Female	54 years 340 days	Glioblastoma	white	NOT_MUTATED	NOT_MUTATED	NOT_MUTATED	NOT_MUTATED	NOT_MUTATED	NOT_MUTATED	MUTATED	NOT_MUTATED	MUTATED	NOT_MUTATED	NOT_MUTATED	NOT_MUTATED	NOT_MUTATED	NOT_MUTATED	NOT_MUTATED	NOT_MUTATED	NOT_MUTATED	NOT_MUTATED	NOT_MUTATED	NOT_MUTATED
GBM	TCGA-GBM	TCGA-76-6662	Male	58 years 327 days	Glioblastoma	white	NOT_MUTATED	MUTATED	NOT_MUTATED	MUTATED	NOT_MUTATED	NOT_MUTATED	NOT_MUTATED	NOT_MUTATED	NOT_MUTATED	MUTATED	NOT_MUTATED	MUTATED	NOT_MUTATED	NOT_MUTATED	NOT_MUTATED	NOT_MUTATED	NOT_MUTATED	NOT_MUTATED	NOT_MUTATED	NOT_MUTATED
GBM	TCGA-GBM	TCGA-12-3648	Female	61 years 183 days	Glioblastoma	white	NOT_MUTATED	NOT_MUTATED	NOT_MUTATED	NOT_MUTATED	NOT_MUTATED	NOT_MUTATED	NOT_MUTATED	NOT_MUTATED	NOT_MUTATED	NOT_MUTATED	NOT_MUTATED	NOT_MUTATED	NOT_MUTATED	NOT_MUTATED	NOT_MUTATED	NOT_MUTATED	NOT_MUTATED	NOT_MUTATED	NOT_MUTATED	NOT_MUTATED
GBM	TCGA-GBM	TCGA-81-5910	Male	64 years 191 days	Glioblastoma	white	NOT_MUTATED	NOT_MUTATED	NOT_MUTATED	MUTATED	MUTATED	NOT_MUTATED	NOT_MUTATED	NOT_MUTATED	NOT_MUTATED	NOT_MUTATED	NOT_MUTATED	NOT_MUTATED	NOT_MUTATED	NOT_MUTATED	NOT_MUTATED	NOT_MUTATED	NOT_MUTATED	NOT_MUTATED	NOT_MUTATED	NOT_MUTATED
GBM	TCGA-GBM	TCGA-15-0742	Male	65 years 309 days	Glioblastoma	white	NOT_MUTATED	NOT_MUTATED	NOT_MUTATED	NOT_MUTATED	MUTATED	NOT_MUTATED	MUTATED	MUTATED	NOT_MUTATED	NOT_MUTATED	NOT_MUTATED	NOT_MUTATED	NOT_MUTATED	NOT_MUTATED	MUTATED	NOT_MUTATED	NOT_MUTATED	NOT_MUTATED	NOT_MUTATED	NOT_MUTATED
GBM	TCGA-GBM	TCGA-06-5415	Male	60 years 298 days	Glioblastoma	white	NOT_MUTATED	NOT_MUTATED	NOT_MUTATED	NOT_MUTATED	NOT_MUTATED	NOT_MUTATED	NOT_MUTATED	NOT_MUTATED	NOT_MUTATED	NOT_MUTATED	NOT_MUTATED	NOT_MUTATED	NOT_MUTATED	NOT_MUTATED	NOT_MUTATED	NOT_MUTATED	NOT_MUTATED	NOT_MUTATED	NOT_MUTATED	NOT_MUTATED
GBM	TCGA-GBM	TCGA-12-1088	Female	53 years 309 days	Glioblastoma	white	NOT_MUTATED	MUTATED	NOT_MUTATED	NOT_MUTATED	NOT_MUTATED	NOT_MUTATED	NOT_MUTATED	NOT_MUTATED	NOT_MUTATED	NOT_MUTATED	NOT_MUTATED	NOT_MUTATED	NOT_MUTATED	NOT_MUTATED	NOT_MUTATED	NOT_MUTATED	NOT_MUTATED	NOT_MUTATED	NOT_MUTATED	NOT_MUTATED
GBM	TCGA-GBM	TCGA-19-A60I	Male	39 years 193 days	Glioblastoma	black or african american	NOT_MUTATED	NOT_MUTATED	NOT_MUTATED	NOT_MUTATED	NOT_MUTATED	NOT_MUTATED	NOT_MUTATED	NOT_MUTATED	NOT_MUTATED	NOT_MUTATED	NOT_MUTATED	MUTATED	NOT_MUTATED	NOT_MUTATED	NOT_MUTATED	NOT_MUTATED	NOT_MUTATED	NOT_MUTATED	NOT_MUTATED	NOT_MUTATED
GBM	TCGA-GBM	TCGA-12-1092	Male	58 years 227 days	Glioblastoma	white	NOT_MUTATED	MUTATED	NOT_MUTATED	MUTATED	NOT_MUTATED	NOT_MUTATED	NOT_MUTATED	NOT_MUTATED	NOT_MUTATED	NOT_MUTATED	NOT_MUTATED	MUTATED	NOT_MUTATED	NOT_MUTATED	NOT_MUTATED	NOT_MUTATED	MUTATED	NOT_MUTATED	NOT_MUTATED	NOT_MUTATED
GBM	TCGA-GBM	TCGA-19-1790	Male	56 years 172 days	Glioblastoma	white	NOT_MUTATED	NOT_MUTATED	NOT_MUTATED	NOT_MUTATED	NOT_MUTATED	NOT_MUTATED	NOT_MUTATED	MUTATED	NOT_MUTATED	NOT_MUTATED	NOT_MUTATED	NOT_MUTATED	NOT_MUTATED	NOT_MUTATED	NOT_MUTATED	NOT_MUTATED	NOT_MUTATED	NOT_MUTATED	NOT_MUTATED	NOT_MUTATED
GBM	TCGA-GBM	TCGA-14-0812	Male	65 years 344 days	Glioblastoma	white	NOT_MUTATED	MUTATED	NOT_MUTATED	NOT_MUTATED	NOT_MUTATED	NOT_MUTATED	NOT_MUTATED	NOT_MUTATED	NOT_MUTATED	NOT_MUTATED	NOT_MUTATED	MUTATED	NOT_MUTATED	NOT_MUTATED	NOT_MUTATED	NOT_MUTATED	NOT_MUTATED	NOT_MUTATED	NOT_MUTATED	NOT_MUTATED
GBM	TCGA-GBM	TCGA-16-1460	Female	36 years 59 days	Glioblastoma	white	MUTATED	MUTATED	MUTATED	NOT_MUTATED	NOT_MUTATED	NOT_MUTATED	NOT_MUTATED	NOT_MUTATED	NOT_MUTATED	NOT_MUTATED	NOT_MUTATED	NOT_MUTATED	NOT_MUTATED	NOT_MUTATED	NOT_MUTATED	NOT_MUTATED	NOT_MUTATED	NOT_MUTATED	NOT_MUTATED	NOT_MUTATED
GBM	TCGA-GBM	TCGA-28-5204	Male	72 years 192 days	Glioblastoma	white	NOT_MUTATED	NOT_MUTATED	NOT_MUTATED	NOT_MUTATED	NOT_MUTATED	NOT_MUTATED	NOT_MUTATED	NOT_MUTATED	NOT_MUTATED	NOT_MUTATED	NOT_MUTATED	NOT_MUTATED	NOT_MUTATED	NOT_MUTATED	NOT_MUTATED	NOT_MUTATED	NOT_MUTATED	NOT_MUTATED	NOT_MUTATED	NOT_MUTATED
GBM	TCGA-GBM	TCGA-41-3915	Male	48 years 348 days	Glioblastoma	white	NOT_MUTATED	MUTATED	NOT_MUTATED	MUTATED	NOT_MUTATED	NOT_MUTATED	NOT_MUTATED	NOT_MUTATED	NOT_MUTATED	MUTATED	NOT_MUTATED	NOT_MUTATED	NOT_MUTATED	NOT_MUTATED	NOT_MUTATED	NOT_MUTATED	NOT_MUTATED	NOT_MUTATED	NOT_MUTATED	NOT_MUTATED
GBM	TCGA-GBM	TCGA-14-1451	Male	39 years 157 days	Glioblastoma	white	NOT_MUTATED	NOT_MUTATED	NOT_MUTATED	MUTATED	NOT_MUTATED	NOT_MUTATED	MUTATED	NOT_MUTATED	NOT_MUTATED	NOT_MUTATED	NOT_MUTATED	NOT_MUTATED	NOT_MUTATED	NOT_MUTATED	NOT_MUTATED	NOT_MUTATED	NOT_MUTATED	NOT_MUTATED	NOT_MUTATED	NOT_MUTATED
GBM	TCGA-GBM	TCGA-06-1084	Male	54 years 176 days	Glioblastoma	black or african american	NOT_MUTATED	NOT_MUTATED	NOT_MUTATED	MUTATED	NOT_MUTATED	NOT_MUTATED	MUTATED	NOT_MUTATED	MUTATED	NOT_MUTATED	NOT_MUTATED	NOT_MUTATED	NOT_MUTATED	NOT_MUTATED	NOT_MUTATED	NOT_MUTATED	MUTATED	NOT_MUTATED	NOT_MUTATED	NOT_MUTATED
GBM	TCGA-GBM	TCGA-06-0125	Female	63 years 333 days	Glioblastoma	white	NOT_MUTATED	NOT_MUTATED	NOT_MUTATED	MUTATED	MUTATED	NOT_MUTATED	MUTATED	NOT_MUTATED	NOT_MUTATED	NOT_MUTATED	NOT_MUTATED	NOT_MUTATED	NOT_MUTATED	NOT_MUTATED	NOT_MUTATED	NOT_MUTATED	NOT_MUTATED	NOT_MUTATED	NOT_MUTATED	NOT_MUTATED
GBM	TCGA-GBM	TCGA-76-6656	Male	66 years 159 days	Glioblastoma	black or african american	NOT_MUTATED	NOT_MUTATED	NOT_MUTATED	NOT_MUTATED	MUTATED	NOT_MUTATED	MUTATED	NOT_MUTATED	NOT_MUTATED	MUTATED	NOT_MUTATED	NOT_MUTATED	NOT_MUTATED	NOT_MUTATED	NOT_MUTATED	NOT_MUTATED	NOT_MUTATED	NOT_MUTATED	NOT_MUTATED	NOT_MUTATED
GBM	TCGA-GBM	TCGA-14-2554	Female	52 years 97 days	Glioblastoma	white	NOT_MUTATED	NOT_MUTATED	NOT_MUTATED	NOT_MUTATED	MUTATED	NOT_MUTATED	NOT_MUTATED	NOT_MUTATED	NOT_MUTATED	NOT_MUTATED	NOT_MUTATED	NOT_MUTATED	NOT_MUTATED	NOT_MUTATED	NOT_MUTATED	NOT_MUTATED	NOT_MUTATED	NOT_MUTATED	NOT_MUTATED	NOT_MUTATED
GBM	TCGA-GBM	TCGA-06-A7TK	Male	64 years 298 days	Glioblastoma	black or african american	NOT_MUTATED	NOT_MUTATED	NOT_MUTATED	NOT_MUTATED	NOT_MUTATED	MUTATED	MUTATED	NOT_MUTATED	NOT_MUTATED	NOT_MUTATED	NOT_MUTATED	NOT_MUTATED	NOT_MUTATED	NOT_MUTATED	NOT_MUTATED	NOT_MUTATED	NOT_MUTATED	NOT_MUTATED	NOT_MUTATED	NOT_MUTATED
GBM	TCGA-GBM	TCGA-41-2571	Male	89 years 105 days	Glioblastoma	white	NOT_MUTATED	NOT_MUTATED	NOT_MUTATED	MUTATED	NOT_MUTATED	NOT_MUTATED	NOT_MUTATED	NOT_MUTATED	NOT_MUTATED	NOT_MUTATED	NOT_MUTATED	NOT_MUTATED	NOT_MUTATED	NOT_MUTATED	NOT_MUTATED	NOT_MUTATED	NOT_MUTATED	NOT_MUTATED	NOT_MUTATED	NOT_MUTATED
GBM	TCGA-GBM	TCGA-76-6661	Male	54 years 242 days	Glioblastoma	white	NOT_MUTATED	NOT_MUTATED	NOT_MUTATED	MUTATED	NOT_MUTATED	NOT_MUTATED	NOT_MUTATED	NOT_MUTATED	NOT_MUTATED	NOT_MUTATED	NOT_MUTATED	NOT_MUTATED	NOT_MUTATED	NOT_MUTATED	NOT_MUTATED	NOT_MUTATED	NOT_MUTATED	NOT_MUTATED	NOT_MUTATED	NOT_MUTATED
GBM	TCGA-GBM	TCGA-28-6450	Male	60 years 262 days	Glioblastoma	white	NOT_MUTATED	NOT_MUTATED	NOT_MUTATED	NOT_MUTATED	NOT_MUTATED	NOT_MUTATED	NOT_MUTATED	MUTATED	MUTATED	NOT_MUTATED	NOT_MUTATED	NOT_MUTATED	NOT_MUTATED	NOT_MUTATED	NOT_MUTATED	NOT_MUTATED	NOT_MUTATED	NOT_MUTATED	NOT_MUTATED	NOT_MUTATED
GBM	TCGA-GBM	TCGA-28-2509	Female	77 years 116 days	Glioblastoma	white	NOT_MUTATED	MUTATED	NOT_MUTATED	NOT_MUTATED	NOT_MUTATED	NOT_MUTATED	MUTATED	NOT_MUTATED	NOT_MUTATED	NOT_MUTATED	NOT_MUTATED	NOT_MUTATED	NOT_MUTATED	NOT_MUTATED	NOT_MUTATED	NOT_MUTATED	NOT_MUTATED	NOT_MUTATED	NOT_MUTATED	NOT_MUTATED
GBM	TCGA-GBM	TCGA-14-0862	Male	60 years 264 days	Glioblastoma	white	NOT_MUTATED	NOT_MUTATED	NOT_MUTATED	NOT_MUTATED	NOT_MUTATED	NOT_MUTATED	MUTATED	NOT_MUTATED	NOT_MUTATED	MUTATED	NOT_MUTATED	NOT_MUTATED	NOT_MUTATED	NOT_MUTATED	NOT_MUTATED	NOT_MUTATED	NOT_MUTATED	NOT_MUTATED	NOT_MUTATED	NOT_MUTATED
GBM	TCGA-GBM	TCGA-32-2632	Male	80 years 61 days	Glioblastoma	white	NOT_MUTATED	NOT_MUTATED	NOT_MUTATED	NOT_MUTATED	MUTATED	NOT_MUTATED	NOT_MUTATED	NOT_MUTATED	NOT_MUTATED	NOT_MUTATED	NOT_MUTATED	MUTATED	NOT_MUTATED	NOT_MUTATED	NOT_MUTATED	NOT_MUTATED	MUTATED	NOT_MUTATED	NOT_MUTATED	NOT_MUTATED
GBM	TCGA-GBM	TCGA-19-2624	Male	51 years 264 days	Glioblastoma	white	NOT_MUTATED	NOT_MUTATED	NOT_MUTATED	NOT_MUTATED	MUTATED	NOT_MUTATED	NOT_MUTATED	NOT_MUTATED	NOT_MUTATED	NOT_MUTATED	NOT_MUTATED	NOT_MUTATED	NOT_MUTATED	NOT_MUTATED	NOT_MUTATED	NOT_MUTATED	NOT_MUTATED	NOT_MUTATED	NOT_MUTATED	NOT_MUTATED
GBM	TCGA-GBM	TCGA-06-0686	Male	53 years 145 days	Glioblastoma	white	NOT_MUTATED	NOT_MUTATED	NOT_MUTATED	NOT_MUTATED	NOT_MUTATED	NOT_MUTATED	MUTATED	NOT_MUTATED	NOT_MUTATED	NOT_MUTATED	NOT_MUTATED	NOT_MUTATED	NOT_MUTATED	NOT_MUTATED	NOT_MUTATED	NOT_MUTATED	NOT_MUTATED	NOT_MUTATED	NOT_MUTATED	NOT_MUTATED
GBM	TCGA-GBM	TCGA-06-0750	Male	43 years 313 days	Glioblastoma	white	NOT_MUTATED	NOT_MUTATED	NOT_MUTATED	NOT_MUTATED	MUTATED	NOT_MUTATED	NOT_MUTATED	NOT_MUTATED	NOT_MUTATED	MUTATED	NOT_MUTATED	NOT_MUTATED	NOT_MUTATED	NOT_MUTATED	NOT_MUTATED	NOT_MUTATED	NOT_MUTATED	NOT_MUTATED	NOT_MUTATED	NOT_MUTATED
GBM	TCGA-GBM	TCGA-14-3476	Male	74 years 144 days	Glioblastoma	white	NOT_MUTATED	NOT_MUTATED	NOT_MUTATED	NOT_MUTATED	NOT_MUTATED	NOT_MUTATED	MUTATED	NOT_MUTATED	NOT_MUTATED	NOT_MUTATED	NOT_MUTATED	NOT_MUTATED	NOT_MUTATED	NOT_MUTATED	NOT_MUTATED	MUTATED	NOT_MUTATED	NOT_MUTATED	NOT_MUTATED	NOT_MUTATED
GBM	TCGA-GBM	TCGA-06-0209	Male	76 years 118 days	Glioblastoma	white	NOT_MUTATED	NOT_MUTATED	NOT_MUTATED	NOT_MUTATED	NOT_MUTATED	NOT_MUTATED	MUTATED	NOT_MUTATED	NOT_MUTATED	NOT_MUTATED	NOT_MUTATED	NOT_MUTATED	NOT_MUTATED	NOT_MUTATED	NOT_MUTATED	NOT_MUTATED	NOT_MUTATED	NOT_MUTATED	NOT_MUTATED	NOT_MUTATED
GBM	TCGA-GBM	TCGA-06-0132	Male	49 years 228 days	Glioblastoma	white	NOT_MUTATED	NOT_MUTATED	NOT_MUTATED	NOT_MUTATED	NOT_MUTATED	NOT_MUTATED	NOT_MUTATED	NOT_MUTATED	NOT_MUTATED	NOT_MUTATED	NOT_MUTATED	NOT_MUTATED	NOT_MUTATED	NOT_MUTATED	NOT_MUTATED	NOT_MUTATED	NOT_MUTATED	NOT_MUTATED	NOT_MUTATED	NOT_MUTATED
GBM	TCGA-GBM	TCGA-12-0656	Female	48 years 333 days	Glioblastoma	black or african american	NOT_MUTATED	NOT_MUTATED	NOT_MUTATED	MUTATED	MUTATED	NOT_MUTATED	NOT_MUTATED	NOT_MUTATED	MUTATED	NOT_MUTATED	NOT_MUTATED	NOT_MUTATED	NOT_MUTATED	NOT_MUTATED	NOT_MUTATED	NOT_MUTATED	NOT_MUTATED	NOT_MUTATED	NOT_MUTATED	NOT_MUTATED
GBM	TCGA-GBM	TCGA-26-1799	Male	68 years 334 days	Glioblastoma	white	NOT_MUTATED	NOT_MUTATED	NOT_MUTATED	NOT_MUTATED	NOT_MUTATED	NOT_MUTATED	NOT_MUTATED	NOT_MUTATED	NOT_MUTATED	NOT_MUTATED	NOT_MUTATED	NOT_MUTATED	NOT_MUTATED	NOT_MUTATED	NOT_MUTATED	NOT_MUTATED	NOT_MUTATED	NOT_MUTATED	MUTATED	NOT_MUTATED
GBM	TCGA-GBM	TCGA-14-0871	Female	74 years 359 days	Glioblastoma	white	NOT_MUTATED	MUTATED	NOT_MUTATED	NOT_MUTATED	NOT_MUTATED	NOT_MUTATED	NOT_MUTATED	NOT_MUTATED	MUTATED	NOT_MUTATED	NOT_MUTATED	NOT_MUTATED	NOT_MUTATED	NOT_MUTATED	NOT_MUTATED	NOT_MUTATED	NOT_MUTATED	NOT_MUTATED	NOT_MUTATED	NOT_MUTATED
GBM	TCGA-GBM	TCGA-12-0657	Male	69 years 211 days	Glioblastoma	white	NOT_MUTATED	NOT_MUTATED	NOT_MUTATED	NOT_MUTATED	MUTATED	NOT_MUTATED	NOT_MUTATED	NOT_MUTATED	NOT_MUTATED	NOT_MUTATED	NOT_MUTATED	NOT_MUTATED	NOT_MUTATED	NOT_MUTATED	NOT_MUTATED	NOT_MUTATED	NOT_MUTATED	NOT_MUTATED	NOT_MUTATED	NOT_MUTATED
GBM	TCGA-GBM	TCGA-19-1786	Female	64 years 192 days	Glioblastoma	asian	NOT_MUTATED	NOT_MUTATED	NOT_MUTATED	NOT_MUTATED	NOT_MUTATED	NOT_MUTATED	NOT_MUTATED	NOT_MUTATED	NOT_MUTATED	NOT_MUTATED	NOT_MUTATED	NOT_MUTATED	NOT_MUTATED	NOT_MUTATED	NOT_MUTATED	NOT_MUTATED	NOT_MUTATED	NOT_MUTATED	NOT_MUTATED	NOT_MUTATED
GBM	TCGA-GBM	TCGA-06-6390	Male	58 years 144 days	Glioblastoma	white	NOT_MUTATED	NOT_MUTATED	NOT_MUTATED	NOT_MUTATED	NOT_MUTATED	NOT_MUTATED	NOT_MUTATED	NOT_MUTATED	NOT_MUTATED	NOT_MUTATED	NOT_MUTATED	NOT_MUTATED	NOT_MUTATED	NOT_MUTATED	NOT_MUTATED	NOT_MUTATED	NOT_MUTATED	NOT_MUTATED	NOT_MUTATED	NOT_MUTATED
GBM	TCGA-GBM	TCGA-28-5219	Female	47 years 88 days	Glioblastoma	white	NOT_MUTATED	MUTATED	NOT_MUTATED	NOT_MUTATED	NOT_MUTATED	NOT_MUTATED	NOT_MUTATED	NOT_MUTATED	NOT_MUTATED	NOT_MUTATED	NOT_MUTATED	NOT_MUTATED	NOT_MUTATED	NOT_MUTATED	NOT_MUTATED	NOT_MUTATED	NOT_MUTATED	NOT_MUTATED	NOT_MUTATED	NOT_MUTATED
GBM	TCGA-GBM	TCGA-14-1455	Male	61 years 282 days	Glioblastoma	white	NOT_MUTATED	NOT_MUTATED	NOT_MUTATED	NOT_MUTATED	MUTATED	NOT_MUTATED	NOT_MUTATED	NOT_MUTATED	NOT_MUTATED	NOT_MUTATED	NOT_MUTATED	NOT_MUTATED	NOT_MUTATED	NOT_MUTATED	NOT_MUTATED	NOT_MUTATED	NOT_MUTATED	NOT_MUTATED	NOT_MUTATED	MUTATED
GBM	TCGA-GBM	TCGA-41-2575	Male	75 years 194 days	Glioblastoma	white	NOT_MUTATED	MUTATED	NOT_MUTATED	NOT_MUTATED	NOT_MUTATED	NOT_MUTATED	NOT_MUTATED	NOT_MUTATED	NOT_MUTATED	NOT_MUTATED	NOT_MUTATED	NOT_MUTATED	NOT_MUTATED	NOT_MUTATED	NOT_MUTATED	NOT_MUTATED	NOT_MUTATED	NOT_MUTATED	NOT_MUTATED	NOT_MUTATED
GBM	TCGA-GBM	TCGA-28-5216	Male	52 years 246 days	Glioblastoma	white	NOT_MUTATED	MUTATED	NOT_MUTATED	MUTATED	NOT_MUTATED	NOT_MUTATED	NOT_MUTATED	NOT_MUTATED	NOT_MUTATED	NOT_MUTATED	NOT_MUTATED	NOT_MUTATED	NOT_MUTATED	NOT_MUTATED	NOT_MUTATED	NOT_MUTATED	NOT_MUTATED	NOT_MUTATED	NOT_MUTATED	NOT_MUTATED
GBM	TCGA-GBM	TCGA-26-A7UX	Male	47 years 199 days	Glioblastoma	black or african american	NOT_MUTATED	NOT_MUTATED	NOT_MUTATED	MUTATED	NOT_MUTATED	NOT_MUTATED	NOT_MUTATED	NOT_MUTATED	NOT_MUTATED	NOT_MUTATED	NOT_MUTATED	NOT_MUTATED	NOT_MUTATED	NOT_MUTATED	NOT_MUTATED	NOT_MUTATED	NOT_MUTATED	NOT_MUTATED	NOT_MUTATED	NOT_MUTATED
GBM	TCGA-GBM	TCGA-06-A5U0	Female	21 years 288 days	Glioblastoma	black or african american	NOT_MUTATED	MUTATED	MUTATED	NOT_MUTATED	NOT_MUTATED	NOT_MUTATED	NOT_MUTATED	NOT_MUTATED	NOT_MUTATED	NOT_MUTATED	NOT_MUTATED	NOT_MUTATED	NOT_MUTATED	NOT_MUTATED	NOT_MUTATED	NOT_MUTATED	NOT_MUTATED	NOT_MUTATED	NOT_MUTATED	NOT_MUTATED
GBM	TCGA-GBM	TCGA-32-1980	Male	72 years 169 days	Glioblastoma	white	NOT_MUTATED	NOT_MUTATED	NOT_MUTATED	NOT_MUTATED	NOT_MUTATED	NOT_MUTATED	NOT_MUTATED	NOT_MUTATED	MUTATED	NOT_MUTATED	NOT_MUTATED	NOT_MUTATED	NOT_MUTATED	NOT_MUTATED	NOT_MUTATED	NOT_MUTATED	NOT_MUTATED	NOT_MUTATED	MUTATED	NOT_MUTATED
GBM	TCGA-GBM	TCGA-19-4068	Female	68 years 108 days	Glioblastoma	white	NOT_MUTATED	NOT_MUTATED	NOT_MUTATED	NOT_MUTATED	NOT_MUTATED	NOT_MUTATED	NOT_MUTATED	NOT_MUTATED	NOT_MUTATED	NOT_MUTATED	NOT_MUTATED	NOT_MUTATED	NOT_MUTATED	NOT_MUTATED	NOT_MUTATED	NOT_MUTATED	NOT_MUTATED	NOT_MUTATED	NOT_MUTATED	NOT_MUTATED
GBM	TCGA-GBM	TCGA-06-0744	Male	67 years	Glioblastoma	white	NOT_MUTATED	MUTATED	NOT_MUTATED	NOT_MUTATED	NOT_MUTATED	NOT_MUTATED	NOT_MUTATED	NOT_MUTATED	NOT_MUTATED	NOT_MUTATED	NOT_MUTATED	NOT_MUTATED	NOT_MUTATED	NOT_MUTATED	NOT_MUTATED	NOT_MUTATED	NOT_MUTATED	NOT_MUTATED	NOT_MUTATED	NOT_MUTATED
GBM	TCGA-GBM	TCGA-76-4935	Female	52 years 238 days	Glioblastoma	white	NOT_MUTATED	NOT_MUTATED	NOT_MUTATED	MUTATED	NOT_MUTATED	NOT_MUTATED	NOT_MUTATED	NOT_MUTATED	NOT_MUTATED	NOT_MUTATED	NOT_MUTATED	NOT_MUTATED	NOT_MUTATED	NOT_MUTATED	NOT_MUTATED	NOT_MUTATED	NOT_MUTATED	NOT_MUTATED	NOT_MUTATED	NOT_MUTATED
GBM	TCGA-GBM	TCGA-26-5133	Male	59 years 11 days	Glioblastoma	white	NOT_MUTATED	MUTATED	NOT_MUTATED	NOT_MUTATED	NOT_MUTATED	NOT_MUTATED	NOT_MUTATED	NOT_MUTATED	MUTATED	NOT_MUTATED	NOT_MUTATED	NOT_MUTATED	NOT_MUTATED	NOT_MUTATED	NOT_MUTATED	NOT_MUTATED	NOT_MUTATED	NOT_MUTATED	NOT_MUTATED	NOT_MUTATED
GBM	TCGA-GBM	TCGA-41-5651	Female	59 years 149 days	Glioblastoma	black or african american	NOT_MUTATED	MUTATED	NOT_MUTATED	NOT_MUTATED	NOT_MUTATED	NOT_MUTATED	MUTATED	MUTATED	NOT_MUTATED	NOT_MUTATED	NOT_MUTATED	NOT_MUTATED	NOT_MUTATED	NOT_MUTATED	NOT_MUTATED	NOT_MUTATED	NOT_MUTATED	NOT_MUTATED	NOT_MUTATED	NOT_MUTATED
GBM	TCGA-GBM	TCGA-19-1787	Male	48 years 362 days	Glioblastoma	white	NOT_MUTATED	MUTATED	MUTATED	MUTATED	NOT_MUTATED	NOT_MUTATED	NOT_MUTATED	NOT_MUTATED	NOT_MUTATED	NOT_MUTATED	NOT_MUTATED	NOT_MUTATED	NOT_MUTATED	NOT_MUTATED	NOT_MUTATED	NOT_MUTATED	MUTATED	MUTATED	NOT_MUTATED	NOT_MUTATED
GBM	TCGA-GBM	TCGA-28-1745	Male	76 years 58 days	Glioblastoma	white	NOT_MUTATED	NOT_MUTATED	NOT_MUTATED	MUTATED	MUTATED	NOT_MUTATED	NOT_MUTATED	NOT_MUTATED	NOT_MUTATED	NOT_MUTATED	NOT_MUTATED	NOT_MUTATED	NOT_MUTATED	NOT_MUTATED	NOT_MUTATED	NOT_MUTATED	NOT_MUTATED	NOT_MUTATED	NOT_MUTATED	NOT_MUTATED
GBM	TCGA-GBM	TCGA-28-5213	Male	72 years 193 days	Glioblastoma	white	NOT_MUTATED	NOT_MUTATED	NOT_MUTATED	NOT_MUTATED	MUTATED	NOT_MUTATED	MUTATED	NOT_MUTATED	NOT_MUTATED	NOT_MUTATED	NOT_MUTATED	NOT_MUTATED	NOT_MUTATED	NOT_MUTATED	NOT_MUTATED	NOT_MUTATED	MUTATED	NOT_MUTATED	NOT_MUTATED	NOT_MUTATED
GBM	TCGA-GBM	TCGA-74-6577	Male	51 years 113 days	Glioblastoma	not reported	NOT_MUTATED	NOT_MUTATED	NOT_MUTATED	MUTATED	NOT_MUTATED	NOT_MUTATED	NOT_MUTATED	NOT_MUTATED	NOT_MUTATED	NOT_MUTATED	NOT_MUTATED	NOT_MUTATED	NOT_MUTATED	NOT_MUTATED	NOT_MUTATED	NOT_MUTATED	NOT_MUTATED	NOT_MUTATED	NOT_MUTATED	NOT_MUTATED
GBM	TCGA-GBM	TCGA-32-2638	Male	67 years 187 days	Glioblastoma	white	NOT_MUTATED	NOT_MUTATED	NOT_MUTATED	NOT_MUTATED	NOT_MUTATED	NOT_MUTATED	MUTATED	NOT_MUTATED	NOT_MUTATED	NOT_MUTATED	NOT_MUTATED	NOT_MUTATED	NOT_MUTATED	NOT_MUTATED	NOT_MUTATED	NOT_MUTATED	NOT_MUTATED	NOT_MUTATED	NOT_MUTATED	NOT_MUTATED
GBM	TCGA-GBM	TCGA-19-1791	Female	82 years 115 days	Glioblastoma	white	NOT_MUTATED	NOT_MUTATED	NOT_MUTATED	NOT_MUTATED	NOT_MUTATED	NOT_MUTATED	NOT_MUTATED	NOT_MUTATED	NOT_MUTATED	NOT_MUTATED	NOT_MUTATED	NOT_MUTATED	NOT_MUTATED	NOT_MUTATED	NOT_MUTATED	NOT_MUTATED	NOT_MUTATED	NOT_MUTATED	NOT_MUTATED	NOT_MUTATED
GBM	TCGA-GBM	TCGA-06-6693	Female	64 years 209 days	Glioblastoma	white	NOT_MUTATED	NOT_MUTATED	NOT_MUTATED	NOT_MUTATED	NOT_MUTATED	NOT_MUTATED	NOT_MUTATED	NOT_MUTATED	NOT_MUTATED	NOT_MUTATED	NOT_MUTATED	NOT_MUTATED	NOT_MUTATED	NOT_MUTATED	NOT_MUTATED	NOT_MUTATED	NOT_MUTATED	NOT_MUTATED	NOT_MUTATED	NOT_MUTATED
GBM	TCGA-GBM	TCGA-06-1087	Male	75 years 265 days	Glioblastoma	white	NOT_MUTATED	MUTATED	NOT_MUTATED	NOT_MUTATED	NOT_MUTATED	NOT_MUTATED	NOT_MUTATED	NOT_MUTATED	NOT_MUTATED	NOT_MUTATED	NOT_MUTATED	MUTATED	NOT_MUTATED	NOT_MUTATED	NOT_MUTATED	NOT_MUTATED	NOT_MUTATED	NOT_MUTATED	NOT_MUTATED	NOT_MUTATED
GBM	TCGA-GBM	TCGA-76-4928	Female	85 years 221 days	Glioblastoma	white	NOT_MUTATED	NOT_MUTATED	NOT_MUTATED	NOT_MUTATED	NOT_MUTATED	NOT_MUTATED	NOT_MUTATED	MUTATED	NOT_MUTATED	NOT_MUTATED	NOT_MUTATED	NOT_MUTATED	NOT_MUTATED	NOT_MUTATED	NOT_MUTATED	NOT_MUTATED	MUTATED	NOT_MUTATED	NOT_MUTATED	NOT_MUTATED
GBM	TCGA-GBM	TCGA-32-4210	Male	73 years 105 days	Glioblastoma	white	NOT_MUTATED	MUTATED	NOT_MUTATED	MUTATED	NOT_MUTATED	NOT_MUTATED	NOT_MUTATED	NOT_MUTATED	NOT_MUTATED	NOT_MUTATED	NOT_MUTATED	NOT_MUTATED	NOT_MUTATED	NOT_MUTATED	NOT_MUTATED	NOT_MUTATED	NOT_MUTATED	NOT_MUTATED	NOT_MUTATED	NOT_MUTATED
GBM	TCGA-GBM	TCGA-06-5412	Female	78 years 273 days	Glioblastoma	white	NOT_MUTATED	NOT_MUTATED	NOT_MUTATED	MUTATED	NOT_MUTATED	NOT_MUTATED	NOT_MUTATED	NOT_MUTATED	MUTATED	NOT_MUTATED	NOT_MUTATED	NOT_MUTATED	NOT_MUTATED	NOT_MUTATED	NOT_MUTATED	NOT_MUTATED	NOT_MUTATED	NOT_MUTATED	NOT_MUTATED	NOT_MUTATED
GBM	TCGA-GBM	TCGA-06-5417	Female	45 years 136 days	Glioblastoma	white	MUTATED	MUTATED	MUTATED	NOT_MUTATED	NOT_MUTATED	NOT_MUTATED	NOT_MUTATED	MUTATED	NOT_MUTATED	NOT_MUTATED	NOT_MUTATED	NOT_MUTATED	NOT_MUTATED	NOT_MUTATED	NOT_MUTATED	NOT_MUTATED	NOT_MUTATED	NOT_MUTATED	NOT_MUTATED	NOT_MUTATED
GBM	TCGA-GBM	TCGA-28-1752	Female	42 years 225 days	Glioblastoma	white	NOT_MUTATED	MUTATED	NOT_MUTATED	NOT_MUTATED	MUTATED	NOT_MUTATED	NOT_MUTATED	NOT_MUTATED	NOT_MUTATED	NOT_MUTATED	NOT_MUTATED	MUTATED	NOT_MUTATED	NOT_MUTATED	NOT_MUTATED	NOT_MUTATED	NOT_MUTATED	NOT_MUTATED	NOT_MUTATED	NOT_MUTATED
GBM	TCGA-GBM	TCGA-06-0747	Male	53 years 299 days	Glioblastoma	white	NOT_MUTATED	NOT_MUTATED	NOT_MUTATED	NOT_MUTATED	MUTATED	NOT_MUTATED	NOT_MUTATED	NOT_MUTATED	NOT_MUTATED	NOT_MUTATED	NOT_MUTATED	NOT_MUTATED	NOT_MUTATED	NOT_MUTATED	NOT_MUTATED	NOT_MUTATED	NOT_MUTATED	NOT_MUTATED	NOT_MUTATED	NOT_MUTATED
GBM	TCGA-GBM	TCGA-06-0169	Male	68 years 290 days	Glioblastoma	white	NOT_MUTATED	NOT_MUTATED	NOT_MUTATED	NOT_MUTATED	NOT_MUTATED	NOT_MUTATED	MUTATED	NOT_MUTATED	NOT_MUTATED	NOT_MUTATED	NOT_MUTATED	NOT_MUTATED	NOT_MUTATED	NOT_MUTATED	NOT_MUTATED	NOT_MUTATED	NOT_MUTATED	NOT_MUTATED	NOT_MUTATED	NOT_MUTATED
GBM	TCGA-GBM	TCGA-26-1442	Male	43 years 245 days	Glioblastoma	white	MUTATED	MUTATED	NOT_MUTATED	NOT_MUTATED	NOT_MUTATED	NOT_MUTATED	NOT_MUTATED	NOT_MUTATED	NOT_MUTATED	NOT_MUTATED	NOT_MUTATED	NOT_MUTATED	NOT_MUTATED	NOT_MUTATED	NOT_MUTATED	NOT_MUTATED	NOT_MUTATED	NOT_MUTATED	NOT_MUTATED	NOT_MUTATED
GBM	TCGA-GBM	TCGA-28-2499	Male	59 years 289 days	Glioblastoma	white	NOT_MUTATED	NOT_MUTATED	NOT_MUTATED	NOT_MUTATED	NOT_MUTATED	NOT_MUTATED	NOT_MUTATED	NOT_MUTATED	NOT_MUTATED	NOT_MUTATED	NOT_MUTATED	NOT_MUTATED	NOT_MUTATED	NOT_MUTATED	NOT_MUTATED	NOT_MUTATED	NOT_MUTATED	NOT_MUTATED	NOT_MUTATED	NOT_MUTATED
GBM	TCGA-GBM	TCGA-27-2518	Male	52 years 137 days	Glioblastoma	white	NOT_MUTATED	NOT_MUTATED	NOT_MUTATED	NOT_MUTATED	NOT_MUTATED	NOT_MUTATED	NOT_MUTATED	NOT_MUTATED	NOT_MUTATED	NOT_MUTATED	NOT_MUTATED	NOT_MUTATED	NOT_MUTATED	NOT_MUTATED	NOT_MUTATED	NOT_MUTATED	MUTATED	NOT_MUTATED	NOT_MUTATED	NOT_MUTATED
GBM	TCGA-GBM	TCGA-06-0216	Female	61 years 244 days	Glioblastoma	white	NOT_MUTATED	NOT_MUTATED	NOT_MUTATED	MUTATED	NOT_MUTATED	NOT_MUTATED	MUTATED	NOT_MUTATED	NOT_MUTATED	NOT_MUTATED	NOT_MUTATED	NOT_MUTATED	NOT_MUTATED	NOT_MUTATED	NOT_MUTATED	NOT_MUTATED	NOT_MUTATED	NOT_MUTATED	NOT_MUTATED	NOT_MUTATED
GBM	TCGA-GBM	TCGA-28-1750	Female	40 years 207 days	Glioblastoma	white	NOT_MUTATED	NOT_MUTATED	NOT_MUTATED	MUTATED	NOT_MUTATED	NOT_MUTATED	NOT_MUTATED	NOT_MUTATED	NOT_MUTATED	NOT_MUTATED	NOT_MUTATED	NOT_MUTATED	NOT_MUTATED	NOT_MUTATED	NOT_MUTATED	NOT_MUTATED	NOT_MUTATED	NOT_MUTATED	NOT_MUTATED	NOT_MUTATED
GBM	TCGA-GBM	TCGA-06-0137	Female	63 years 263 days	Glioblastoma	white	NOT_MUTATED	NOT_MUTATED	NOT_MUTATED	NOT_MUTATED	MUTATED	NOT_MUTATED	NOT_MUTATED	NOT_MUTATED	NOT_MUTATED	NOT_MUTATED	NOT_MUTATED	NOT_MUTATED	NOT_MUTATED	NOT_MUTATED	MUTATED	NOT_MUTATED	NOT_MUTATED	NOT_MUTATED	NOT_MUTATED	NOT_MUTATED
GBM	TCGA-GBM	TCGA-06-0184	Male	63 years 307 days	Glioblastoma	white	NOT_MUTATED	MUTATED	NOT_MUTATED	MUTATED	NOT_MUTATED	NOT_MUTATED	NOT_MUTATED	NOT_MUTATED	MUTATED	NOT_MUTATED	NOT_MUTATED	NOT_MUTATED	NOT_MUTATED	NOT_MUTATED	NOT_MUTATED	NOT_MUTATED	NOT_MUTATED	NOT_MUTATED	NOT_MUTATED	NOT_MUTATED
GBM	TCGA-GBM	TCGA-19-2620	Male	70 years 98 days	Glioblastoma	white	NOT_MUTATED	NOT_MUTATED	NOT_MUTATED	NOT_MUTATED	MUTATED	NOT_MUTATED	NOT_MUTATED	NOT_MUTATED	NOT_MUTATED	NOT_MUTATED	NOT_MUTATED	NOT_MUTATED	NOT_MUTATED	NOT_MUTATED	NOT_MUTATED	NOT_MUTATED	NOT_MUTATED	NOT_MUTATED	NOT_MUTATED	NOT_MUTATED
GBM	TCGA-GBM	TCGA-41-2573	Male	59 years 362 days	Glioblastoma	white	NOT_MUTATED	NOT_MUTATED	NOT_MUTATED	MUTATED	NOT_MUTATED	NOT_MUTATED	NOT_MUTATED	NOT_MUTATED	NOT_MUTATED	NOT_MUTATED	NOT_MUTATED	NOT_MUTATED	NOT_MUTATED	NOT_MUTATED	NOT_MUTATED	NOT_MUTATED	NOT_MUTATED	NOT_MUTATED	NOT_MUTATED	NOT_MUTATED
GBM	TCGA-GBM	TCGA-27-2524	Male	56 years 101 days	Glioblastoma	white	NOT_MUTATED	NOT_MUTATED	NOT_MUTATED	MUTATED	NOT_MUTATED	NOT_MUTATED	MUTATED	NOT_MUTATED	NOT_MUTATED	NOT_MUTATED	NOT_MUTATED	NOT_MUTATED	NOT_MUTATED	NOT_MUTATED	NOT_MUTATED	NOT_MUTATED	NOT_MUTATED	NOT_MUTATED	NOT_MUTATED	NOT_MUTATED
GBM	TCGA-GBM	TCGA-06-0190	Male	62 years 190 days	Glioblastoma	white	NOT_MUTATED	MUTATED	NOT_MUTATED	MUTATED	NOT_MUTATED	NOT_MUTATED	NOT_MUTATED	NOT_MUTATED	MUTATED	NOT_MUTATED	NOT_MUTATED	NOT_MUTATED	NOT_MUTATED	NOT_MUTATED	NOT_MUTATED	NOT_MUTATED	NOT_MUTATED	NOT_MUTATED	NOT_MUTATED	NOT_MUTATED
GBM	TCGA-GBM	TCGA-12-0773	Male	24 years 83 days	Glioblastoma	white	NOT_MUTATED	MUTATED	MUTATED	NOT_MUTATED	NOT_MUTATED	NOT_MUTATED	NOT_MUTATED	NOT_MUTATED	NOT_MUTATED	NOT_MUTATED	NOT_MUTATED	NOT_MUTATED	NOT_MUTATED	NOT_MUTATED	NOT_MUTATED	NOT_MUTATED	NOT_MUTATED	NOT_MUTATED	NOT_MUTATED	NOT_MUTATED
GBM	TCGA-GBM	TCGA-06-2563	Female	72 years 345 days	Glioblastoma	white	NOT_MUTATED	MUTATED	NOT_MUTATED	NOT_MUTATED	MUTATED	NOT_MUTATED	NOT_MUTATED	NOT_MUTATED	NOT_MUTATED	NOT_MUTATED	NOT_MUTATED	NOT_MUTATED	NOT_MUTATED	NOT_MUTATED	MUTATED	NOT_MUTATED	NOT_MUTATED	NOT_MUTATED	NOT_MUTATED	NOT_MUTATED
GBM	TCGA-GBM	TCGA-74-6573	Male	67 years 161 days	Glioblastoma	not reported	NOT_MUTATED	MUTATED	NOT_MUTATED	NOT_MUTATED	NOT_MUTATED	NOT_MUTATED	NOT_MUTATED	NOT_MUTATED	NOT_MUTATED	MUTATED	NOT_MUTATED	NOT_MUTATED	NOT_MUTATED	NOT_MUTATED	NOT_MUTATED	NOT_MUTATED	NOT_MUTATED	NOT_MUTATED	NOT_MUTATED	NOT_MUTATED
GBM	TCGA-GBM	TCGA-06-0185	Male	54 years 200 days	Glioblastoma	white	NOT_MUTATED	NOT_MUTATED	NOT_MUTATED	NOT_MUTATED	NOT_MUTATED	NOT_MUTATED	NOT_MUTATED	NOT_MUTATED	NOT_MUTATED	NOT_MUTATED	NOT_MUTATED	NOT_MUTATED	NOT_MUTATED	NOT_MUTATED	NOT_MUTATED	NOT_MUTATED	NOT_MUTATED	NOT_MUTATED	NOT_MUTATED	NOT_MUTATED
GBM	TCGA-GBM	TCGA-06-0140	Male	86 years 155 days	Glioblastoma	white	NOT_MUTATED	NOT_MUTATED	NOT_MUTATED	NOT_MUTATED	NOT_MUTATED	NOT_MUTATED	NOT_MUTATED	NOT_MUTATED	NOT_MUTATED	NOT_MUTATED	NOT_MUTATED	MUTATED	NOT_MUTATED	MUTATED	NOT_MUTATED	NOT_MUTATED	NOT_MUTATED	NOT_MUTATED	NOT_MUTATED	NOT_MUTATED
GBM	TCGA-GBM	TCGA-27-2528	Male	62 years 222 days	Glioblastoma	white	NOT_MUTATED	NOT_MUTATED	NOT_MUTATED	NOT_MUTATED	MUTATED	NOT_MUTATED	NOT_MUTATED	NOT_MUTATED	NOT_MUTATED	NOT_MUTATED	NOT_MUTATED	NOT_MUTATED	NOT_MUTATED	NOT_MUTATED	NOT_MUTATED	NOT_MUTATED	NOT_MUTATED	NOT_MUTATED	NOT_MUTATED	NOT_MUTATED
GBM	TCGA-GBM	TCGA-41-4097	Female	63 years 97 days	Glioblastoma	white	NOT_MUTATED	NOT_MUTATED	NOT_MUTATED	MUTATED	NOT_MUTATED	NOT_MUTATED	NOT_MUTATED	NOT_MUTATED	MUTATED	NOT_MUTATED	NOT_MUTATED	NOT_MUTATED	NOT_MUTATED	NOT_MUTATED	NOT_MUTATED	NOT_MUTATED	NOT_MUTATED	NOT_MUTATED	NOT_MUTATED	NOT_MUTATED
GBM	TCGA-GBM	TCGA-14-1823	Female	58 years 200 days	Glioblastoma	white	NOT_MUTATED	NOT_MUTATED	NOT_MUTATED	NOT_MUTATED	NOT_MUTATED	NOT_MUTATED	NOT_MUTATED	NOT_MUTATED	NOT_MUTATED	NOT_MUTATED	NOT_MUTATED	NOT_MUTATED	NOT_MUTATED	NOT_MUTATED	NOT_MUTATED	NOT_MUTATED	NOT_MUTATED	NOT_MUTATED	NOT_MUTATED	NOT_MUTATED
GBM	TCGA-GBM	TCGA-12-0619	Male	60 years 5 days	Glioblastoma	white	NOT_MUTATED	MUTATED	NOT_MUTATED	NOT_MUTATED	MUTATED	NOT_MUTATED	NOT_MUTATED	NOT_MUTATED	NOT_MUTATED	NOT_MUTATED	NOT_MUTATED	MUTATED	NOT_MUTATED	NOT_MUTATED	NOT_MUTATED	NOT_MUTATED	NOT_MUTATED	NOT_MUTATED	NOT_MUTATED	NOT_MUTATED
GBM	TCGA-GBM	TCGA-06-0219	Male	67 years 17 days	Glioblastoma	white	NOT_MUTATED	NOT_MUTATED	NOT_MUTATED	NOT_MUTATED	NOT_MUTATED	NOT_MUTATED	NOT_MUTATED	NOT_MUTATED	NOT_MUTATED	NOT_MUTATED	NOT_MUTATED	NOT_MUTATED	NOT_MUTATED	NOT_MUTATED	MUTATED	NOT_MUTATED	NOT_MUTATED	NOT_MUTATED	NOT_MUTATED	NOT_MUTATED
GBM	TCGA-GBM	TCGA-14-1456	Male	23 years 310 days	Glioblastoma	white	MUTATED	MUTATED	MUTATED	NOT_MUTATED	MUTATED	NOT_MUTATED	NOT_MUTATED	NOT_MUTATED	NOT_MUTATED	MUTATED	NOT_MUTATED	NOT_MUTATED	NOT_MUTATED	NOT_MUTATED	NOT_MUTATED	NOT_MUTATED	NOT_MUTATED	NOT_MUTATED	NOT_MUTATED	NOT_MUTATED
GBM	TCGA-GBM	TCGA-06-0192	Male	58 years 59 days	Glioblastoma	white	NOT_MUTATED	NOT_MUTATED	NOT_MUTATED	MUTATED	NOT_MUTATED	NOT_MUTATED	NOT_MUTATED	NOT_MUTATED	MUTATED	NOT_MUTATED	NOT_MUTATED	NOT_MUTATED	NOT_MUTATED	NOT_MUTATED	NOT_MUTATED	NOT_MUTATED	MUTATED	NOT_MUTATED	NOT_MUTATED	NOT_MUTATED
GBM	TCGA-GBM	TCGA-02-2486	Male	64 years 18 days	Glioblastoma	white	NOT_MUTATED	NOT_MUTATED	NOT_MUTATED	NOT_MUTATED	NOT_MUTATED	NOT_MUTATED	NOT_MUTATED	NOT_MUTATED	NOT_MUTATED	NOT_MUTATED	NOT_MUTATED	NOT_MUTATED	NOT_MUTATED	NOT_MUTATED	MUTATED	NOT_MUTATED	NOT_MUTATED	NOT_MUTATED	NOT_MUTATED	NOT_MUTATED
GBM	TCGA-GBM	TCGA-16-0861	Male	65 years 37 days	Glioblastoma	white	NOT_MUTATED	NOT_MUTATED	NOT_MUTATED	MUTATED	NOT_MUTATED	NOT_MUTATED	NOT_MUTATED	NOT_MUTATED	NOT_MUTATED	NOT_MUTATED	NOT_MUTATED	NOT_MUTATED	NOT_MUTATED	NOT_MUTATED	NOT_MUTATED	NOT_MUTATED	NOT_MUTATED	NOT_MUTATED	NOT_MUTATED	NOT_MUTATED
GBM	TCGA-GBM	TCGA-06-0875	Female	61 years 32 days	Glioblastoma	white	NOT_MUTATED	MUTATED	NOT_MUTATED	MUTATED	NOT_MUTATED	NOT_MUTATED	MUTATED	NOT_MUTATED	NOT_MUTATED	NOT_MUTATED	NOT_MUTATED	NOT_MUTATED	NOT_MUTATED	NOT_MUTATED	NOT_MUTATED	NOT_MUTATED	NOT_MUTATED	NOT_MUTATED	NOT_MUTATED	NOT_MUTATED
GBM	TCGA-GBM	TCGA-06-0879	Male	52 years 161 days	Glioblastoma	white	NOT_MUTATED	NOT_MUTATED	NOT_MUTATED	NOT_MUTATED	MUTATED	NOT_MUTATED	NOT_MUTATED	MUTATED	NOT_MUTATED	NOT_MUTATED	NOT_MUTATED	NOT_MUTATED	NOT_MUTATED	NOT_MUTATED	NOT_MUTATED	NOT_MUTATED	NOT_MUTATED	NOT_MUTATED	NOT_MUTATED	NOT_MUTATED
GBM	TCGA-GBM	TCGA-74-6581	Male	77 years 139 days	Glioblastoma	not reported	NOT_MUTATED	NOT_MUTATED	NOT_MUTATED	NOT_MUTATED	NOT_MUTATED	NOT_MUTATED	NOT_MUTATED	NOT_MUTATED	NOT_MUTATED	NOT_MUTATED	NOT_MUTATED	NOT_MUTATED	NOT_MUTATED	NOT_MUTATED	NOT_MUTATED	NOT_MUTATED	NOT_MUTATED	NOT_MUTATED	NOT_MUTATED	NOT_MUTATED
GBM	TCGA-GBM	TCGA-74-6578	Male	58 years 280 days	Glioblastoma	not reported	NOT_MUTATED	NOT_MUTATED	NOT_MUTATED	NOT_MUTATED	NOT_MUTATED	NOT_MUTATED	MUTATED	MUTATED	NOT_MUTATED	NOT_MUTATED	NOT_MUTATED	NOT_MUTATED	NOT_MUTATED	NOT_MUTATED	NOT_MUTATED	NOT_MUTATED	NOT_MUTATED	NOT_MUTATED	NOT_MUTATED	NOT_MUTATED
GBM	TCGA-GBM	TCGA-14-1396	Female	78 years 264 days	Glioblastoma	white	NOT_MUTATED	MUTATED	MUTATED	NOT_MUTATED	NOT_MUTATED	NOT_MUTATED	MUTATED	NOT_MUTATED	MUTATED	MUTATED	NOT_MUTATED	NOT_MUTATED	NOT_MUTATED	NOT_MUTATED	NOT_MUTATED	NOT_MUTATED	NOT_MUTATED	NOT_MUTATED	NOT_MUTATED	NOT_MUTATED
GBM	TCGA-GBM	TCGA-06-0195	Male	63 years 122 days	Glioblastoma	white	NOT_MUTATED	MUTATED	NOT_MUTATED	MUTATED	NOT_MUTATED	NOT_MUTATED	NOT_MUTATED	NOT_MUTATED	NOT_MUTATED	NOT_MUTATED	NOT_MUTATED	MUTATED	NOT_MUTATED	MUTATED	NOT_MUTATED	NOT_MUTATED	NOT_MUTATED	NOT_MUTATED	NOT_MUTATED	NOT_MUTATED
GBM	TCGA-GBM	TCGA-28-5218	Male	63 years 86 days	Glioblastoma	white	NOT_MUTATED	NOT_MUTATED	NOT_MUTATED	NOT_MUTATED	NOT_MUTATED	NOT_MUTATED	NOT_MUTATED	NOT_MUTATED	NOT_MUTATED	NOT_MUTATED	NOT_MUTATED	NOT_MUTATED	NOT_MUTATED	NOT_MUTATED	NOT_MUTATED	NOT_MUTATED	NOT_MUTATED	NOT_MUTATED	NOT_MUTATED	NOT_MUTATED
GBM	TCGA-GBM	TCGA-06-5416	Female	23 years 133 days	Glioblastoma	white	NOT_MUTATED	MUTATED	MUTATED	NOT_MUTATED	MUTATED	MUTATED	MUTATED	MUTATED	MUTATED	MUTATED	MUTATED	MUTATED	NOT_MUTATED	MUTATED	MUTATED	MUTATED	MUTATED	MUTATED	MUTATED	MUTATED
GBM	TCGA-GBM	TCGA-19-2623	Male	65 years 94 days	Glioblastoma	white	NOT_MUTATED	MUTATED	NOT_MUTATED	NOT_MUTATED	NOT_MUTATED	NOT_MUTATED	NOT_MUTATED	NOT_MUTATED	NOT_MUTATED	NOT_MUTATED	NOT_MUTATED	MUTATED	NOT_MUTATED	NOT_MUTATED	NOT_MUTATED	NOT_MUTATED	NOT_MUTATED	NOT_MUTATED	NOT_MUTATED	NOT_MUTATED
GBM	TCGA-GBM	TCGA-02-0003	Male	50 years 79 days	Glioblastoma	white	NOT_MUTATED	MUTATED	NOT_MUTATED	NOT_MUTATED	MUTATED	NOT_MUTATED	NOT_MUTATED	NOT_MUTATED	NOT_MUTATED	MUTATED	NOT_MUTATED	NOT_MUTATED	NOT_MUTATED	NOT_MUTATED	NOT_MUTATED	NOT_MUTATED	NOT_MUTATED	NOT_MUTATED	NOT_MUTATED	NOT_MUTATED
GBM	TCGA-GBM	TCGA-06-0189	Male	55 years 209 days	Glioblastoma	white	NOT_MUTATED	MUTATED	NOT_MUTATED	NOT_MUTATED	NOT_MUTATED	NOT_MUTATED	NOT_MUTATED	NOT_MUTATED	NOT_MUTATED	NOT_MUTATED	NOT_MUTATED	NOT_MUTATED	NOT_MUTATED	NOT_MUTATED	NOT_MUTATED	NOT_MUTATED	NOT_MUTATED	NOT_MUTATED	NOT_MUTATED	NOT_MUTATED
GBM	TCGA-GBM	TCGA-76-6286	Male	60 years 258 days	Glioblastoma	white	NOT_MUTATED	MUTATED	NOT_MUTATED	MUTATED	NOT_MUTATED	NOT_MUTATED	NOT_MUTATED	MUTATED	NOT_MUTATED	NOT_MUTATED	NOT_MUTATED	MUTATED	NOT_MUTATED	NOT_MUTATED	NOT_MUTATED	NOT_MUTATED	NOT_MUTATED	NOT_MUTATED	NOT_MUTATED	NOT_MUTATED
GBM	TCGA-GBM	TCGA-12-1597	Female	62 years 220 days	Glioblastoma	white	NOT_MUTATED	MUTATED	NOT_MUTATED	MUTATED	NOT_MUTATED	NOT_MUTATED	NOT_MUTATED	NOT_MUTATED	NOT_MUTATED	NOT_MUTATED	NOT_MUTATED	NOT_MUTATED	NOT_MUTATED	NOT_MUTATED	NOT_MUTATED	NOT_MUTATED	NOT_MUTATED	NOT_MUTATED	NOT_MUTATED	NOT_MUTATED
GBM	TCGA-GBM	TCGA-14-1453	Male	69 years 95 days	Glioblastoma	white	NOT_MUTATED	NOT_MUTATED	MUTATED	NOT_MUTATED	NOT_MUTATED	NOT_MUTATED	NOT_MUTATED	NOT_MUTATED	NOT_MUTATED	MUTATED	NOT_MUTATED	NOT_MUTATED	NOT_MUTATED	NOT_MUTATED	NOT_MUTATED	NOT_MUTATED	NOT_MUTATED	NOT_MUTATED	NOT_MUTATED	NOT_MUTATED
GBM	TCGA-GBM	TCGA-19-5960	Male	56 years 187 days	Glioblastoma	white	NOT_MUTATED	NOT_MUTATED	NOT_MUTATED	NOT_MUTATED	NOT_MUTATED	NOT_MUTATED	NOT_MUTATED	NOT_MUTATED	NOT_MUTATED	NOT_MUTATED	NOT_MUTATED	NOT_MUTATED	NOT_MUTATED	NOT_MUTATED	NOT_MUTATED	NOT_MUTATED	NOT_MUTATED	NOT_MUTATED	NOT_MUTATED	NOT_MUTATED
GBM	TCGA-GBM	TCGA-76-4929	Female	76 years 72 days	Glioblastoma	white	NOT_MUTATED	MUTATED	NOT_MUTATED	NOT_MUTATED	NOT_MUTATED	NOT_MUTATED	NOT_MUTATED	NOT_MUTATED	NOT_MUTATED	MUTATED	NOT_MUTATED	NOT_MUTATED	NOT_MUTATED	NOT_MUTATED	NOT_MUTATED	NOT_MUTATED	NOT_MUTATED	NOT_MUTATED	NOT_MUTATED	MUTATED
GBM	TCGA-GBM	TCGA-76-4925	Male	76 years 252 days	Glioblastoma	white	NOT_MUTATED	MUTATED	NOT_MUTATED	MUTATED	NOT_MUTATED	NOT_MUTATED	NOT_MUTATED	NOT_MUTATED	NOT_MUTATED	NOT_MUTATED	NOT_MUTATED	NOT_MUTATED	NOT_MUTATED	NOT_MUTATED	NOT_MUTATED	NOT_MUTATED	NOT_MUTATED	NOT_MUTATED	NOT_MUTATED	NOT_MUTATED
GBM	TCGA-GBM	TCGA-12-1600	Male	86 years 8 days	Glioblastoma	white	NOT_MUTATED	MUTATED	NOT_MUTATED	NOT_MUTATED	MUTATED	NOT_MUTATED	NOT_MUTATED	NOT_MUTATED	NOT_MUTATED	NOT_MUTATED	NOT_MUTATED	MUTATED	NOT_MUTATED	NOT_MUTATED	NOT_MUTATED	NOT_MUTATED	NOT_MUTATED	NOT_MUTATED	NOT_MUTATED	NOT_MUTATED
GBM	TCGA-GBM	TCGA-19-1789	Female	69 years 80 days	Glioblastoma	white	NOT_MUTATED	NOT_MUTATED	NOT_MUTATED	NOT_MUTATED	MUTATED	NOT_MUTATED	NOT_MUTATED	NOT_MUTATED	NOT_MUTATED	NOT_MUTATED	NOT_MUTATED	NOT_MUTATED	NOT_MUTATED	NOT_MUTATED	NOT_MUTATED	NOT_MUTATED	NOT_MUTATED	NOT_MUTATED	NOT_MUTATED	NOT_MUTATED
GBM	TCGA-GBM	TCGA-12-5301	Male	59 years 219 days	Glioblastoma	white	NOT_MUTATED	NOT_MUTATED	NOT_MUTATED	NOT_MUTATED	NOT_MUTATED	NOT_MUTATED	NOT_MUTATED	MUTATED	NOT_MUTATED	NOT_MUTATED	NOT_MUTATED	NOT_MUTATED	NOT_MUTATED	NOT_MUTATED	NOT_MUTATED	NOT_MUTATED	NOT_MUTATED	NOT_MUTATED	NOT_MUTATED	NOT_MUTATED
GBM	TCGA-GBM	TCGA-12-1598	Female	75 years 337 days	Glioblastoma	white	NOT_MUTATED	MUTATED	NOT_MUTATED	MUTATED	NOT_MUTATED	NOT_MUTATED	NOT_MUTATED	NOT_MUTATED	NOT_MUTATED	NOT_MUTATED	NOT_MUTATED	NOT_MUTATED	NOT_MUTATED	MUTATED	NOT_MUTATED	NOT_MUTATED	NOT_MUTATED	NOT_MUTATED	NOT_MUTATED	NOT_MUTATED
GBM	TCGA-GBM	TCGA-02-2470	Male	57 years 202 days	Glioblastoma	white	NOT_MUTATED	NOT_MUTATED	NOT_MUTATED	MUTATED	NOT_MUTATED	NOT_MUTATED	NOT_MUTATED	NOT_MUTATED	NOT_MUTATED	NOT_MUTATED	NOT_MUTATED	NOT_MUTATED	NOT_MUTATED	NOT_MUTATED	NOT_MUTATED	NOT_MUTATED	NOT_MUTATED	NOT_MUTATED	NOT_MUTATED	NOT_MUTATED
GBM	TCGA-GBM	TCGA-19-1385	Male	69 years 257 days	Glioblastoma	white	NOT_MUTATED	NOT_MUTATED	NOT_MUTATED	NOT_MUTATED	NOT_MUTATED	NOT_MUTATED	NOT_MUTATED	NOT_MUTATED	MUTATED	NOT_MUTATED	NOT_MUTATED	NOT_MUTATED	NOT_MUTATED	NOT_MUTATED	NOT_MUTATED	NOT_MUTATED	NOT_MUTATED	NOT_MUTATED	NOT_MUTATED	NOT_MUTATED
GBM	TCGA-GBM	TCGA-06-5858	Female	45 years 226 days	Glioblastoma	white	NOT_MUTATED	MUTATED	MUTATED	MUTATED	NOT_MUTATED	NOT_MUTATED	MUTATED	NOT_MUTATED	NOT_MUTATED	NOT_MUTATED	NOT_MUTATED	MUTATED	NOT_MUTATED	NOT_MUTATED	NOT_MUTATED	NOT_MUTATED	NOT_MUTATED	NOT_MUTATED	NOT_MUTATED	NOT_MUTATED
GBM	TCGA-GBM	TCGA-06-1806	Male	47 years 130 days	Glioblastoma	white	NOT_MUTATED	NOT_MUTATED	NOT_MUTATED	NOT_MUTATED	NOT_MUTATED	NOT_MUTATED	NOT_MUTATED	NOT_MUTATED	NOT_MUTATED	NOT_MUTATED	NOT_MUTATED	NOT_MUTATED	NOT_MUTATED	NOT_MUTATED	NOT_MUTATED	NOT_MUTATED	NOT_MUTATED	NOT_MUTATED	NOT_MUTATED	NOT_MUTATED
GBM	TCGA-GBM	TCGA-12-0688	Male	74 years 57 days	Glioblastoma	white	NOT_MUTATED	NOT_MUTATED	NOT_MUTATED	NOT_MUTATED	NOT_MUTATED	NOT_MUTATED	NOT_MUTATED	NOT_MUTATED	NOT_MUTATED	MUTATED	NOT_MUTATED	NOT_MUTATED	NOT_MUTATED	NOT_MUTATED	NOT_MUTATED	NOT_MUTATED	NOT_MUTATED	NOT_MUTATED	NOT_MUTATED	NOT_MUTATED
GBM	TCGA-GBM	TCGA-12-3652	Male	60 years 5 days	Glioblastoma	white	NOT_MUTATED	NOT_MUTATED	NOT_MUTATED	NOT_MUTATED	MUTATED	NOT_MUTATED	NOT_MUTATED	NOT_MUTATED	NOT_MUTATED	NOT_MUTATED	NOT_MUTATED	NOT_MUTATED	NOT_MUTATED	NOT_MUTATED	NOT_MUTATED	NOT_MUTATED	NOT_MUTATED	NOT_MUTATED	NOT_MUTATED	NOT_MUTATED
GBM	TCGA-GBM	TCGA-14-0813	Male	78 years 93 days	Glioblastoma	white	NOT_MUTATED	MUTATED	NOT_MUTATED	MUTATED	NOT_MUTATED	NOT_MUTATED	NOT_MUTATED	NOT_MUTATED	NOT_MUTATED	NOT_MUTATED	NOT_MUTATED	NOT_MUTATED	NOT_MUTATED	NOT_MUTATED	NOT_MUTATED	NOT_MUTATED	NOT_MUTATED	NOT_MUTATED	NOT_MUTATED	NOT_MUTATED
GBM	TCGA-GBM	TCGA-32-1970	Male	59 years 64 days	Glioblastoma	white	NOT_MUTATED	MUTATED	NOT_MUTATED	NOT_MUTATED	MUTATED	NOT_MUTATED	NOT_MUTATED	NOT_MUTATED	NOT_MUTATED	NOT_MUTATED	NOT_MUTATED	MUTATED	NOT_MUTATED	NOT_MUTATED	NOT_MUTATED	NOT_MUTATED	NOT_MUTATED	NOT_MUTATED	NOT_MUTATED	NOT_MUTATED
GBM	TCGA-GBM	TCGA-06-2570	Female	21 years 266 days	Glioblastoma	white	MUTATED	MUTATED	MUTATED	NOT_MUTATED	NOT_MUTATED	NOT_MUTATED	NOT_MUTATED	MUTATED	NOT_MUTATED	NOT_MUTATED	NOT_MUTATED	NOT_MUTATED	NOT_MUTATED	NOT_MUTATED	NOT_MUTATED	NOT_MUTATED	NOT_MUTATED	NOT_MUTATED	NOT_MUTATED	NOT_MUTATED
GBM	TCGA-GBM	TCGA-27-2527	Male	81 years 34 days	Glioblastoma	white	NOT_MUTATED	NOT_MUTATED	NOT_MUTATED	NOT_MUTATED	NOT_MUTATED	NOT_MUTATED	NOT_MUTATED	MUTATED	NOT_MUTATED	NOT_MUTATED	NOT_MUTATED	NOT_MUTATED	NOT_MUTATED	NOT_MUTATED	NOT_MUTATED	NOT_MUTATED	NOT_MUTATED	NOT_MUTATED	NOT_MUTATED	NOT_MUTATED
GBM	TCGA-GBM	TCGA-14-0740	Male	70 years 60 days	Glioblastoma	white	NOT_MUTATED	MUTATED	NOT_MUTATED	NOT_MUTATED	NOT_MUTATED	NOT_MUTATED	MUTATED	NOT_MUTATED	NOT_MUTATED	NOT_MUTATED	NOT_MUTATED	NOT_MUTATED	NOT_MUTATED	NOT_MUTATED	NOT_MUTATED	NOT_MUTATED	NOT_MUTATED	NOT_MUTATED	NOT_MUTATED	MUTATED
GBM	TCGA-GBM	TCGA-02-0055	Female	62 years 153 days	Glioblastoma	white	NOT_MUTATED	MUTATED	NOT_MUTATED	MUTATED	NOT_MUTATED	NOT_MUTATED	NOT_MUTATED	NOT_MUTATED	NOT_MUTATED	NOT_MUTATED	NOT_MUTATED	MUTATED	NOT_MUTATED	NOT_MUTATED	NOT_MUTATED	NOT_MUTATED	NOT_MUTATED	NOT_MUTATED	MUTATED	NOT_MUTATED
GBM	TCGA-GBM	TCGA-06-5418	Female	75 years 191 days	Glioblastoma	white	NOT_MUTATED	NOT_MUTATED	NOT_MUTATED	MUTATED	NOT_MUTATED	NOT_MUTATED	NOT_MUTATED	NOT_MUTATED	NOT_MUTATED	NOT_MUTATED	NOT_MUTATED	NOT_MUTATED	NOT_MUTATED	NOT_MUTATED	NOT_MUTATED	NOT_MUTATED	NOT_MUTATED	NOT_MUTATED	NOT_MUTATED	NOT_MUTATED
GBM	TCGA-GBM	TCGA-06-6701	Male	60 years 136 days	Glioblastoma	white	MUTATED	MUTATED	MUTATED	NOT_MUTATED	NOT_MUTATED	NOT_MUTATED	NOT_MUTATED	NOT_MUTATED	NOT_MUTATED	NOT_MUTATED	NOT_MUTATED	NOT_MUTATED	NOT_MUTATED	NOT_MUTATED	NOT_MUTATED	NOT_MUTATED	NOT_MUTATED	NOT_MUTATED	NOT_MUTATED	NOT_MUTATED
GBM	TCGA-GBM	TCGA-19-1390	Female	63 years 53 days	Glioblastoma	white	NOT_MUTATED	MUTATED	NOT_MUTATED	NOT_MUTATED	NOT_MUTATED	NOT_MUTATED	MUTATED	NOT_MUTATED	NOT_MUTATED	NOT_MUTATED	NOT_MUTATED	NOT_MUTATED	NOT_MUTATED	MUTATED	NOT_MUTATED	NOT_MUTATED	NOT_MUTATED	NOT_MUTATED	NOT_MUTATED	MUTATED
GBM	TCGA-GBM	TCGA-06-1800	Male	61 years 52 days	Glioblastoma	white	NOT_MUTATED	MUTATED	NOT_MUTATED	MUTATED	NOT_MUTATED	NOT_MUTATED	MUTATED	NOT_MUTATED	NOT_MUTATED	NOT_MUTATED	NOT_MUTATED	MUTATED	NOT_MUTATED	NOT_MUTATED	NOT_MUTATED	NOT_MUTATED	NOT_MUTATED	NOT_MUTATED	NOT_MUTATED	NOT_MUTATED
GBM	TCGA-GBM	TCGA-32-4213	Female	47 years 71 days	Glioblastoma	white	NOT_MUTATED	NOT_MUTATED	NOT_MUTATED	MUTATED	NOT_MUTATED	NOT_MUTATED	NOT_MUTATED	NOT_MUTATED	NOT_MUTATED	NOT_MUTATED	NOT_MUTATED	MUTATED	NOT_MUTATED	NOT_MUTATED	NOT_MUTATED	NOT_MUTATED	NOT_MUTATED	NOT_MUTATED	NOT_MUTATED	NOT_MUTATED
GBM	TCGA-GBM	TCGA-06-6694	Female	76 years 150 days	Glioblastoma	white	NOT_MUTATED	MUTATED	NOT_MUTATED	NOT_MUTATED	NOT_MUTATED	NOT_MUTATED	NOT_MUTATED	NOT_MUTATED	NOT_MUTATED	NOT_MUTATED	NOT_MUTATED	NOT_MUTATED	NOT_MUTATED	NOT_MUTATED	NOT_MUTATED	NOT_MUTATED	NOT_MUTATED	NOT_MUTATED	NOT_MUTATED	NOT_MUTATED
GBM	TCGA-GBM	TCGA-06-0122	Female	84 years 287 days	Glioblastoma	white	NOT_MUTATED	NOT_MUTATED	NOT_MUTATED	NOT_MUTATED	NOT_MUTATED	NOT_MUTATED	NOT_MUTATED	NOT_MUTATED	NOT_MUTATED	NOT_MUTATED	NOT_MUTATED	NOT_MUTATED	NOT_MUTATED	NOT_MUTATED	NOT_MUTATED	NOT_MUTATED	NOT_MUTATED	NOT_MUTATED	NOT_MUTATED	NOT_MUTATED
GBM	TCGA-GBM	TCGA-12-3651	Male	77 years 153 days	Glioblastoma	white	NOT_MUTATED	NOT_MUTATED	NOT_MUTATED	NOT_MUTATED	NOT_MUTATED	NOT_MUTATED	NOT_MUTATED	MUTATED	NOT_MUTATED	NOT_MUTATED	NOT_MUTATED	NOT_MUTATED	NOT_MUTATED	NOT_MUTATED	NOT_MUTATED	NOT_MUTATED	NOT_MUTATED	NOT_MUTATED	MUTATED	NOT_MUTATED
GBM	TCGA-GBM	TCGA-19-0957	Female	48 years 182 days	Glioblastoma	white	NOT_MUTATED	NOT_MUTATED	NOT_MUTATED	MUTATED	NOT_MUTATED	NOT_MUTATED	NOT_MUTATED	NOT_MUTATED	NOT_MUTATED	NOT_MUTATED	MUTATED	NOT_MUTATED	NOT_MUTATED	NOT_MUTATED	NOT_MUTATED	NOT_MUTATED	MUTATED	NOT_MUTATED	NOT_MUTATED	NOT_MUTATED
GBM	TCGA-GBM	TCGA-14-0817	Female	69 years 223 days	Glioblastoma	white	NOT_MUTATED	MUTATED	NOT_MUTATED	NOT_MUTATED	NOT_MUTATED	NOT_MUTATED	NOT_MUTATED	NOT_MUTATED	NOT_MUTATED	NOT_MUTATED	NOT_MUTATED	NOT_MUTATED	NOT_MUTATED	NOT_MUTATED	NOT_MUTATED	NOT_MUTATED	NOT_MUTATED	NOT_MUTATED	NOT_MUTATED	NOT_MUTATED
GBM	TCGA-GBM	TCGA-19-5958	Male	56 years 12 days	Glioblastoma	white	NOT_MUTATED	NOT_MUTATED	NOT_MUTATED	NOT_MUTATED	NOT_MUTATED	NOT_MUTATED	NOT_MUTATED	NOT_MUTATED	NOT_MUTATED	MUTATED	NOT_MUTATED	NOT_MUTATED	NOT_MUTATED	NOT_MUTATED	NOT_MUTATED	NOT_MUTATED	NOT_MUTATED	NOT_MUTATED	NOT_MUTATED	NOT_MUTATED
GBM	TCGA-GBM	TCGA-19-2625	Female	76 years 171 days	Glioblastoma	white	NOT_MUTATED	MUTATED	NOT_MUTATED	MUTATED	MUTATED	NOT_MUTATED	MUTATED	NOT_MUTATED	NOT_MUTATED	NOT_MUTATED	NOT_MUTATED	MUTATED	NOT_MUTATED	NOT_MUTATED	NOT_MUTATED	NOT_MUTATED	NOT_MUTATED	NOT_MUTATED	NOT_MUTATED	NOT_MUTATED
GBM	TCGA-GBM	TCGA-14-1825	Male	70 years 117 days	Glioblastoma	white	NOT_MUTATED	MUTATED	NOT_MUTATED	NOT_MUTATED	NOT_MUTATED	NOT_MUTATED	NOT_MUTATED	NOT_MUTATED	NOT_MUTATED	NOT_MUTATED	NOT_MUTATED	NOT_MUTATED	NOT_MUTATED	NOT_MUTATED	NOT_MUTATED	NOT_MUTATED	MUTATED	NOT_MUTATED	NOT_MUTATED	NOT_MUTATED
GBM	TCGA-GBM	TCGA-27-2521	Male	34 years 267 days	Glioblastoma	white	MUTATED	MUTATED	MUTATED	NOT_MUTATED	NOT_MUTATED	MUTATED	NOT_MUTATED	NOT_MUTATED	NOT_MUTATED	NOT_MUTATED	NOT_MUTATED	NOT_MUTATED	NOT_MUTATED	NOT_MUTATED	NOT_MUTATED	NOT_MUTATED	NOT_MUTATED	NOT_MUTATED	NOT_MUTATED	NOT_MUTATED
GBM	TCGA-GBM	TCGA-OX-A56R	Male	68 years 341 days	Glioblastoma	black or african american	NOT_MUTATED	NOT_MUTATED	NOT_MUTATED	MUTATED	MUTATED	NOT_MUTATED	NOT_MUTATED	NOT_MUTATED	NOT_MUTATED	NOT_MUTATED	NOT_MUTATED	NOT_MUTATED	NOT_MUTATED	NOT_MUTATED	NOT_MUTATED	NOT_MUTATED	NOT_MUTATED	NOT_MUTATED	NOT_MUTATED	NOT_MUTATED
GBM	TCGA-GBM	TCGA-16-0849	Male	54 years 216 days	Glioblastoma	white	MUTATED	MUTATED	MUTATED	NOT_MUTATED	MUTATED	NOT_MUTATED	NOT_MUTATED	NOT_MUTATED	NOT_MUTATED	NOT_MUTATED	NOT_MUTATED	NOT_MUTATED	NOT_MUTATED	NOT_MUTATED	NOT_MUTATED	NOT_MUTATED	NOT_MUTATED	NOT_MUTATED	NOT_MUTATED	NOT_MUTATED
GBM	TCGA-GBM	TCGA-76-6657	Male	74 years 313 days	Glioblastoma	white	NOT_MUTATED	NOT_MUTATED	NOT_MUTATED	MUTATED	NOT_MUTATED	NOT_MUTATED	NOT_MUTATED	NOT_MUTATED	MUTATED	MUTATED	NOT_MUTATED	NOT_MUTATED	NOT_MUTATED	NOT_MUTATED	NOT_MUTATED	NOT_MUTATED	NOT_MUTATED	NOT_MUTATED	NOT_MUTATED	NOT_MUTATED
GBM	TCGA-GBM	TCGA-06-0158	Male	73 years 193 days	Glioblastoma	white	NOT_MUTATED	NOT_MUTATED	NOT_MUTATED	NOT_MUTATED	MUTATED	NOT_MUTATED	NOT_MUTATED	NOT_MUTATED	NOT_MUTATED	NOT_MUTATED	NOT_MUTATED	NOT_MUTATED	NOT_MUTATED	NOT_MUTATED	NOT_MUTATED	NOT_MUTATED	NOT_MUTATED	NOT_MUTATED	NOT_MUTATED	NOT_MUTATED
GBM	TCGA-GBM	TCGA-28-2501	--	--	--	--	NOT_MUTATED	NOT_MUTATED	NOT_MUTATED	NOT_MUTATED	NOT_MUTATED	NOT_MUTATED	MUTATED	NOT_MUTATED	NOT_MUTATED	NOT_MUTATED	NOT_MUTATED	NOT_MUTATED	NOT_MUTATED	NOT_MUTATED	NOT_MUTATED	NOT_MUTATED	NOT_MUTATED	NOT_MUTATED	NOT_MUTATED	NOT_MUTATED
GBM	TCGA-GBM	TCGA-76-6280	Male	57 years 112 days	Glioblastoma	white	NOT_MUTATED	NOT_MUTATED	NOT_MUTATED	NOT_MUTATED	NOT_MUTATED	NOT_MUTATED	NOT_MUTATED	NOT_MUTATED	NOT_MUTATED	MUTATED	NOT_MUTATED	NOT_MUTATED	NOT_MUTATED	NOT_MUTATED	NOT_MUTATED	NOT_MUTATED	NOT_MUTATED	NOT_MUTATED	NOT_MUTATED	NOT_MUTATED
GBM	TCGA-GBM	TCGA-28-1747	Male	44 years 230 days	Glioblastoma	white	NOT_MUTATED	NOT_MUTATED	NOT_MUTATED	NOT_MUTATED	MUTATED	NOT_MUTATED	MUTATED	NOT_MUTATED	NOT_MUTATED	NOT_MUTATED	NOT_MUTATED	NOT_MUTATED	NOT_MUTATED	NOT_MUTATED	NOT_MUTATED	NOT_MUTATED	MUTATED	NOT_MUTATED	NOT_MUTATED	NOT_MUTATED
GBM	TCGA-GBM	TCGA-06-2559	Male	83 years 265 days	Glioblastoma	white	NOT_MUTATED	MUTATED	NOT_MUTATED	MUTATED	NOT_MUTATED	NOT_MUTATED	NOT_MUTATED	NOT_MUTATED	NOT_MUTATED	NOT_MUTATED	NOT_MUTATED	NOT_MUTATED	NOT_MUTATED	MUTATED	NOT_MUTATED	NOT_MUTATED	NOT_MUTATED	NOT_MUTATED	NOT_MUTATED	MUTATED
GBM	TCGA-GBM	TCGA-06-0878	Male	74 years 291 days	Glioblastoma	white	NOT_MUTATED	NOT_MUTATED	NOT_MUTATED	NOT_MUTATED	NOT_MUTATED	NOT_MUTATED	NOT_MUTATED	NOT_MUTATED	NOT_MUTATED	NOT_MUTATED	NOT_MUTATED	NOT_MUTATED	NOT_MUTATED	NOT_MUTATED	NOT_MUTATED	NOT_MUTATED	NOT_MUTATED	NOT_MUTATED	NOT_MUTATED	NOT_MUTATED
GBM	TCGA-GBM	TCGA-06-0166	Male	51 years 275 days	Glioblastoma	white	NOT_MUTATED	NOT_MUTATED	NOT_MUTATED	MUTATED	NOT_MUTATED	NOT_MUTATED	NOT_MUTATED	MUTATED	NOT_MUTATED	NOT_MUTATED	NOT_MUTATED	NOT_MUTATED	NOT_MUTATED	MUTATED	NOT_MUTATED	NOT_MUTATED	NOT_MUTATED	NOT_MUTATED	NOT_MUTATED	NOT_MUTATED
GBM	TCGA-GBM	TCGA-28-5208	Male	52 years 60 days	Glioblastoma	white	NOT_MUTATED	NOT_MUTATED	NOT_MUTATED	NOT_MUTATED	NOT_MUTATED	NOT_MUTATED	NOT_MUTATED	NOT_MUTATED	MUTATED	NOT_MUTATED	NOT_MUTATED	NOT_MUTATED	NOT_MUTATED	NOT_MUTATED	NOT_MUTATED	NOT_MUTATED	MUTATED	NOT_MUTATED	NOT_MUTATED	NOT_MUTATED
GBM	TCGA-GBM	TCGA-28-1749	Male	73 years 102 days	Glioblastoma	white	NOT_MUTATED	NOT_MUTATED	NOT_MUTATED	MUTATED	MUTATED	NOT_MUTATED	NOT_MUTATED	NOT_MUTATED	NOT_MUTATED	NOT_MUTATED	NOT_MUTATED	NOT_MUTATED	NOT_MUTATED	NOT_MUTATED	NOT_MUTATED	NOT_MUTATED	NOT_MUTATED	NOT_MUTATED	NOT_MUTATED	NOT_MUTATED
GBM	TCGA-GBM	TCGA-19-1387	Male	81 years 307 days	Glioblastoma	white	NOT_MUTATED	NOT_MUTATED	NOT_MUTATED	MUTATED	NOT_MUTATED	NOT_MUTATED	NOT_MUTATED	NOT_MUTATED	NOT_MUTATED	NOT_MUTATED	NOT_MUTATED	NOT_MUTATED	NOT_MUTATED	NOT_MUTATED	NOT_MUTATED	NOT_MUTATED	NOT_MUTATED	NOT_MUTATED	NOT_MUTATED	NOT_MUTATED
GBM	TCGA-GBM	TCGA-12-0615	Female	78 years 94 days	Glioblastoma	white	NOT_MUTATED	NOT_MUTATED	NOT_MUTATED	NOT_MUTATED	NOT_MUTATED	NOT_MUTATED	NOT_MUTATED	NOT_MUTATED	NOT_MUTATED	NOT_MUTATED	NOT_MUTATED	NOT_MUTATED	NOT_MUTATED	NOT_MUTATED	NOT_MUTATED	NOT_MUTATED	NOT_MUTATED	NOT_MUTATED	NOT_MUTATED	NOT_MUTATED
GBM	TCGA-GBM	TCGA-27-1830	Male	57 years 312 days	Glioblastoma	white	NOT_MUTATED	MUTATED	NOT_MUTATED	NOT_MUTATED	NOT_MUTATED	NOT_MUTATED	NOT_MUTATED	NOT_MUTATED	NOT_MUTATED	NOT_MUTATED	NOT_MUTATED	NOT_MUTATED	NOT_MUTATED	NOT_MUTATED	NOT_MUTATED	NOT_MUTATED	NOT_MUTATED	NOT_MUTATED	NOT_MUTATED	NOT_MUTATED
GBM	TCGA-GBM	TCGA-06-2561	Female	53 years 147 days	Glioblastoma	white	NOT_MUTATED	NOT_MUTATED	NOT_MUTATED	MUTATED	MUTATED	NOT_MUTATED	NOT_MUTATED	NOT_MUTATED	NOT_MUTATED	NOT_MUTATED	NOT_MUTATED	NOT_MUTATED	NOT_MUTATED	NOT_MUTATED	NOT_MUTATED	NOT_MUTATED	NOT_MUTATED	NOT_MUTATED	NOT_MUTATED	NOT_MUTATED
GBM	TCGA-GBM	TCGA-14-0786	Female	50 years 330 days	Glioblastoma	white	NOT_MUTATED	NOT_MUTATED	NOT_MUTATED	NOT_MUTATED	MUTATED	NOT_MUTATED	NOT_MUTATED	NOT_MUTATED	NOT_MUTATED	NOT_MUTATED	NOT_MUTATED	NOT_MUTATED	NOT_MUTATED	NOT_MUTATED	NOT_MUTATED	NOT_MUTATED	NOT_MUTATED	NOT_MUTATED	NOT_MUTATED	NOT_MUTATED
GBM	TCGA-GBM	TCGA-06-A5U1	Female	78 years 56 days	Glioblastoma	black or african american	NOT_MUTATED	NOT_MUTATED	NOT_MUTATED	NOT_MUTATED	NOT_MUTATED	NOT_MUTATED	NOT_MUTATED	NOT_MUTATED	NOT_MUTATED	NOT_MUTATED	NOT_MUTATED	NOT_MUTATED	NOT_MUTATED	NOT_MUTATED	NOT_MUTATED	NOT_MUTATED	NOT_MUTATED	NOT_MUTATED	NOT_MUTATED	MUTATED
GBM	TCGA-GBM	TCGA-19-5951	Female	76 years 236 days	Glioblastoma	white	NOT_MUTATED	NOT_MUTATED	NOT_MUTATED	NOT_MUTATED	NOT_MUTATED	NOT_MUTATED	NOT_MUTATED	NOT_MUTATED	NOT_MUTATED	MUTATED	NOT_MUTATED	NOT_MUTATED	NOT_MUTATED	NOT_MUTATED	NOT_MUTATED	NOT_MUTATED	NOT_MUTATED	NOT_MUTATED	MUTATED	NOT_MUTATED
GBM	TCGA-GBM	TCGA-76-6191	Male	57 years 118 days	Glioblastoma	white	NOT_MUTATED	NOT_MUTATED	NOT_MUTATED	MUTATED	MUTATED	NOT_MUTATED	NOT_MUTATED	NOT_MUTATED	NOT_MUTATED	NOT_MUTATED	NOT_MUTATED	NOT_MUTATED	NOT_MUTATED	NOT_MUTATED	NOT_MUTATED	NOT_MUTATED	MUTATED	NOT_MUTATED	NOT_MUTATED	NOT_MUTATED
GBM	TCGA-GBM	TCGA-19-4065	Male	36 years 108 days	Glioblastoma	white	NOT_MUTATED	MUTATED	NOT_MUTATED	MUTATED	NOT_MUTATED	NOT_MUTATED	NOT_MUTATED	NOT_MUTATED	NOT_MUTATED	NOT_MUTATED	NOT_MUTATED	NOT_MUTATED	NOT_MUTATED	NOT_MUTATED	NOT_MUTATED	NOT_MUTATED	NOT_MUTATED	NOT_MUTATED	NOT_MUTATED	NOT_MUTATED
GBM	TCGA-GBM	TCGA-RR-A6KA	Female	72 years 284 days	Glioblastoma	black or african american	NOT_MUTATED	NOT_MUTATED	NOT_MUTATED	NOT_MUTATED	NOT_MUTATED	NOT_MUTATED	NOT_MUTATED	MUTATED	NOT_MUTATED	NOT_MUTATED	NOT_MUTATED	NOT_MUTATED	NOT_MUTATED	NOT_MUTATED	NOT_MUTATED	NOT_MUTATED	NOT_MUTATED	NOT_MUTATED	NOT_MUTATED	NOT_MUTATED
GBM	TCGA-GBM	TCGA-06-0221	Male	31 years 11 days	Glioblastoma	white	MUTATED	MUTATED	MUTATED	NOT_MUTATED	NOT_MUTATED	NOT_MUTATED	NOT_MUTATED	NOT_MUTATED	NOT_MUTATED	NOT_MUTATED	NOT_MUTATED	NOT_MUTATED	NOT_MUTATED	NOT_MUTATED	NOT_MUTATED	NOT_MUTATED	NOT_MUTATED	NOT_MUTATED	NOT_MUTATED	NOT_MUTATED
GBM	TCGA-GBM	TCGA-28-2502	Male	65 years 66 days	Glioblastoma	white	NOT_MUTATED	NOT_MUTATED	NOT_MUTATED	MUTATED	NOT_MUTATED	NOT_MUTATED	NOT_MUTATED	NOT_MUTATED	MUTATED	NOT_MUTATED	NOT_MUTATED	NOT_MUTATED	NOT_MUTATED	NOT_MUTATED	NOT_MUTATED	NOT_MUTATED	NOT_MUTATED	NOT_MUTATED	NOT_MUTATED	NOT_MUTATED
GBM	TCGA-GBM	TCGA-06-5859	Male	63 years 201 days	Glioblastoma	white	NOT_MUTATED	NOT_MUTATED	NOT_MUTATED	NOT_MUTATED	NOT_MUTATED	NOT_MUTATED	NOT_MUTATED	NOT_MUTATED	NOT_MUTATED	NOT_MUTATED	NOT_MUTATED	NOT_MUTATED	NOT_MUTATED	NOT_MUTATED	NOT_MUTATED	NOT_MUTATED	NOT_MUTATED	NOT_MUTATED	NOT_MUTATED	NOT_MUTATED
GBM	TCGA-GBM	TCGA-06-6389	Female	49 years 351 days	Glioblastoma	white	MUTATED	MUTATED	NOT_MUTATED	NOT_MUTATED	NOT_MUTATED	NOT_MUTATED	NOT_MUTATED	NOT_MUTATED	NOT_MUTATED	NOT_MUTATED	NOT_MUTATED	NOT_MUTATED	NOT_MUTATED	NOT_MUTATED	NOT_MUTATED	NOT_MUTATED	NOT_MUTATED	NOT_MUTATED	NOT_MUTATED	NOT_MUTATED
GBM	TCGA-GBM	TCGA-32-2495	Female	59 years 311 days	Glioblastoma	white	NOT_MUTATED	NOT_MUTATED	NOT_MUTATED	MUTATED	NOT_MUTATED	NOT_MUTATED	NOT_MUTATED	NOT_MUTATED	NOT_MUTATED	NOT_MUTATED	NOT_MUTATED	NOT_MUTATED	NOT_MUTATED	NOT_MUTATED	NOT_MUTATED	NOT_MUTATED	NOT_MUTATED	NOT_MUTATED	NOT_MUTATED	NOT_MUTATED
GBM	TCGA-GBM	TCGA-06-0743	Male	69 years 232 days	Glioblastoma	white	NOT_MUTATED	MUTATED	NOT_MUTATED	MUTATED	MUTATED	NOT_MUTATED	NOT_MUTATED	NOT_MUTATED	NOT_MUTATED	NOT_MUTATED	NOT_MUTATED	NOT_MUTATED	NOT_MUTATED	NOT_MUTATED	MUTATED	NOT_MUTATED	NOT_MUTATED	NOT_MUTATED	NOT_MUTATED	NOT_MUTATED
GBM	TCGA-GBM	TCGA-12-0821	Male	62 years 304 days	Glioblastoma	white	NOT_MUTATED	NOT_MUTATED	NOT_MUTATED	NOT_MUTATED	NOT_MUTATED	NOT_MUTATED	NOT_MUTATED	MUTATED	NOT_MUTATED	NOT_MUTATED	NOT_MUTATED	NOT_MUTATED	NOT_MUTATED	NOT_MUTATED	NOT_MUTATED	NOT_MUTATED	NOT_MUTATED	NOT_MUTATED	NOT_MUTATED	NOT_MUTATED
GBM	TCGA-GBM	TCGA-28-1755	Female	52 years 270 days	Glioblastoma	white	NOT_MUTATED	NOT_MUTATED	NOT_MUTATED	NOT_MUTATED	NOT_MUTATED	NOT_MUTATED	NOT_MUTATED	NOT_MUTATED	NOT_MUTATED	NOT_MUTATED	NOT_MUTATED	NOT_MUTATED	NOT_MUTATED	NOT_MUTATED	NOT_MUTATED	NOT_MUTATED	NOT_MUTATED	NOT_MUTATED	NOT_MUTATED	NOT_MUTATED
GBM	TCGA-GBM	TCGA-32-4211	Male	56 years 294 days	Glioblastoma	white	NOT_MUTATED	NOT_MUTATED	NOT_MUTATED	MUTATED	NOT_MUTATED	NOT_MUTATED	NOT_MUTATED	NOT_MUTATED	NOT_MUTATED	NOT_MUTATED	NOT_MUTATED	NOT_MUTATED	NOT_MUTATED	NOT_MUTATED	NOT_MUTATED	NOT_MUTATED	NOT_MUTATED	NOT_MUTATED	NOT_MUTATED	NOT_MUTATED
GBM	TCGA-GBM	TCGA-06-2562	Male	81 years 168 days	Glioblastoma	white	NOT_MUTATED	NOT_MUTATED	NOT_MUTATED	NOT_MUTATED	NOT_MUTATED	NOT_MUTATED	NOT_MUTATED	NOT_MUTATED	MUTATED	MUTATED	NOT_MUTATED	NOT_MUTATED	NOT_MUTATED	NOT_MUTATED	NOT_MUTATED	NOT_MUTATED	NOT_MUTATED	NOT_MUTATED	NOT_MUTATED	NOT_MUTATED
GBM	TCGA-GBM	TCGA-32-4209	Male	40 years 293 days	Glioblastoma	white	NOT_MUTATED	NOT_MUTATED	NOT_MUTATED	NOT_MUTATED	NOT_MUTATED	NOT_MUTATED	NOT_MUTATED	NOT_MUTATED	NOT_MUTATED	NOT_MUTATED	NOT_MUTATED	NOT_MUTATED	NOT_MUTATED	NOT_MUTATED	NOT_MUTATED	NOT_MUTATED	NOT_MUTATED	NOT_MUTATED	NOT_MUTATED	NOT_MUTATED
GBM	TCGA-GBM	TCGA-41-3393	Female	81 years 319 days	Glioblastoma	white	NOT_MUTATED	NOT_MUTATED	NOT_MUTATED	NOT_MUTATED	NOT_MUTATED	NOT_MUTATED	MUTATED	NOT_MUTATED	NOT_MUTATED	NOT_MUTATED	NOT_MUTATED	NOT_MUTATED	NOT_MUTATED	NOT_MUTATED	NOT_MUTATED	NOT_MUTATED	NOT_MUTATED	NOT_MUTATED	NOT_MUTATED	NOT_MUTATED
GBM	TCGA-GBM	TCGA-76-4932	Female	50 years 171 days	Glioblastoma	white	NOT_MUTATED	NOT_MUTATED	NOT_MUTATED	NOT_MUTATED	NOT_MUTATED	NOT_MUTATED	NOT_MUTATED	NOT_MUTATED	NOT_MUTATED	NOT_MUTATED	NOT_MUTATED	NOT_MUTATED	NOT_MUTATED	NOT_MUTATED	NOT_MUTATED	NOT_MUTATED	NOT_MUTATED	NOT_MUTATED	NOT_MUTATED	NOT_MUTATED
GBM	TCGA-GBM	TCGA-12-0826	Female	38 years 8 days	Glioblastoma	white	NOT_MUTATED	NOT_MUTATED	NOT_MUTATED	NOT_MUTATED	NOT_MUTATED	NOT_MUTATED	NOT_MUTATED	NOT_MUTATED	NOT_MUTATED	NOT_MUTATED	NOT_MUTATED	NOT_MUTATED	NOT_MUTATED	NOT_MUTATED	NOT_MUTATED	NOT_MUTATED	NOT_MUTATED	NOT_MUTATED	NOT_MUTATED	NOT_MUTATED
GBM	TCGA-GBM	TCGA-27-2519	Male	48 years 183 days	Glioblastoma	white	NOT_MUTATED	MUTATED	NOT_MUTATED	MUTATED	NOT_MUTATED	NOT_MUTATED	NOT_MUTATED	NOT_MUTATED	NOT_MUTATED	NOT_MUTATED	NOT_MUTATED	NOT_MUTATED	NOT_MUTATED	NOT_MUTATED	NOT_MUTATED	NOT_MUTATED	NOT_MUTATED	NOT_MUTATED	NOT_MUTATED	NOT_MUTATED
GBM	TCGA-GBM	TCGA-RR-A6KB	Male	51 years 86 days	Glioblastoma	black or african american	NOT_MUTATED	NOT_MUTATED	NOT_MUTATED	NOT_MUTATED	NOT_MUTATED	NOT_MUTATED	NOT_MUTATED	NOT_MUTATED	NOT_MUTATED	MUTATED	NOT_MUTATED	NOT_MUTATED	NOT_MUTATED	NOT_MUTATED	NOT_MUTATED	NOT_MUTATED	NOT_MUTATED	NOT_MUTATED	NOT_MUTATED	NOT_MUTATED
GBM	TCGA-GBM	TCGA-27-1831	Male	66 years 341 days	Glioblastoma	white	NOT_MUTATED	NOT_MUTATED	NOT_MUTATED	NOT_MUTATED	MUTATED	NOT_MUTATED	MUTATED	NOT_MUTATED	NOT_MUTATED	NOT_MUTATED	NOT_MUTATED	NOT_MUTATED	NOT_MUTATED	NOT_MUTATED	NOT_MUTATED	NOT_MUTATED	NOT_MUTATED	NOT_MUTATED	NOT_MUTATED	MUTATED
GBM	TCGA-GBM	TCGA-28-2510	--	--	--	--	NOT_MUTATED	NOT_MUTATED	NOT_MUTATED	MUTATED	NOT_MUTATED	NOT_MUTATED	NOT_MUTATED	NOT_MUTATED	NOT_MUTATED	NOT_MUTATED	NOT_MUTATED	NOT_MUTATED	NOT_MUTATED	NOT_MUTATED	NOT_MUTATED	NOT_MUTATED	NOT_MUTATED	NOT_MUTATED	NOT_MUTATED	NOT_MUTATED
GBM	TCGA-GBM	TCGA-06-0644	Male	71 years 315 days	Glioblastoma	black or african american	NOT_MUTATED	MUTATED	NOT_MUTATED	MUTATED	NOT_MUTATED	NOT_MUTATED	NOT_MUTATED	NOT_MUTATED	NOT_MUTATED	NOT_MUTATED	NOT_MUTATED	NOT_MUTATED	NOT_MUTATED	NOT_MUTATED	NOT_MUTATED	NOT_MUTATED	NOT_MUTATED	NOT_MUTATED	NOT_MUTATED	NOT_MUTATED
GBM	TCGA-GBM	TCGA-06-2569	Female	24 years 156 days	Glioblastoma	black or african american	NOT_MUTATED	MUTATED	NOT_MUTATED	NOT_MUTATED	NOT_MUTATED	NOT_MUTATED	NOT_MUTATED	NOT_MUTATED	MUTATED	NOT_MUTATED	NOT_MUTATED	NOT_MUTATED	NOT_MUTATED	NOT_MUTATED	NOT_MUTATED	NOT_MUTATED	NOT_MUTATED	NOT_MUTATED	NOT_MUTATED	NOT_MUTATED
GBM	TCGA-GBM	TCGA-32-1977	Female	63 years 195 days	Glioblastoma	white	NOT_MUTATED	NOT_MUTATED	NOT_MUTATED	MUTATED	NOT_MUTATED	NOT_MUTATED	NOT_MUTATED	NOT_MUTATED	NOT_MUTATED	NOT_MUTATED	NOT_MUTATED	NOT_MUTATED	NOT_MUTATED	NOT_MUTATED	NOT_MUTATED	NOT_MUTATED	NOT_MUTATED	NOT_MUTATED	NOT_MUTATED	NOT_MUTATED
GBM	TCGA-GBM	TCGA-06-0187	Male	69 years 116 days	Glioblastoma	white	NOT_MUTATED	NOT_MUTATED	NOT_MUTATED	MUTATED	NOT_MUTATED	NOT_MUTATED	NOT_MUTATED	NOT_MUTATED	NOT_MUTATED	NOT_MUTATED	NOT_MUTATED	NOT_MUTATED	NOT_MUTATED	NOT_MUTATED	NOT_MUTATED	NOT_MUTATED	NOT_MUTATED	NOT_MUTATED	NOT_MUTATED	NOT_MUTATED
GBM	TCGA-GBM	TCGA-26-5136	Female	78 years 7 days	Glioblastoma	white	NOT_MUTATED	MUTATED	NOT_MUTATED	NOT_MUTATED	NOT_MUTATED	NOT_MUTATED	NOT_MUTATED	MUTATED	NOT_MUTATED	NOT_MUTATED	NOT_MUTATED	NOT_MUTATED	NOT_MUTATED	NOT_MUTATED	NOT_MUTATED	NOT_MUTATED	NOT_MUTATED	NOT_MUTATED	NOT_MUTATED	NOT_MUTATED
GBM	TCGA-GBM	TCGA-06-0882	Male	30 years 155 days	Glioblastoma	white	NOT_MUTATED	NOT_MUTATED	NOT_MUTATED	MUTATED	NOT_MUTATED	NOT_MUTATED	NOT_MUTATED	NOT_MUTATED	NOT_MUTATED	NOT_MUTATED	NOT_MUTATED	NOT_MUTATED	NOT_MUTATED	NOT_MUTATED	NOT_MUTATED	NOT_MUTATED	NOT_MUTATED	NOT_MUTATED	NOT_MUTATED	NOT_MUTATED
GBM	TCGA-GBM	TCGA-16-0850	Female	52 years 288 days	Glioblastoma	white	MUTATED	MUTATED	NOT_MUTATED	NOT_MUTATED	NOT_MUTATED	NOT_MUTATED	NOT_MUTATED	NOT_MUTATED	NOT_MUTATED	NOT_MUTATED	NOT_MUTATED	NOT_MUTATED	NOT_MUTATED	NOT_MUTATED	NOT_MUTATED	NOT_MUTATED	NOT_MUTATED	NOT_MUTATED	MUTATED	NOT_MUTATED
GBM	TCGA-GBM	TCGA-32-1976	Male	65 years 57 days	Glioblastoma	white	NOT_MUTATED	NOT_MUTATED	NOT_MUTATED	MUTATED	NOT_MUTATED	NOT_MUTATED	NOT_MUTATED	NOT_MUTATED	NOT_MUTATED	MUTATED	NOT_MUTATED	NOT_MUTATED	NOT_MUTATED	NOT_MUTATED	NOT_MUTATED	NOT_MUTATED	NOT_MUTATED	NOT_MUTATED	NOT_MUTATED	NOT_MUTATED
GBM	TCGA-GBM	TCGA-06-0877	Male	78 years 271 days	Glioblastoma	white	NOT_MUTATED	NOT_MUTATED	NOT_MUTATED	NOT_MUTATED	NOT_MUTATED	NOT_MUTATED	NOT_MUTATED	NOT_MUTATED	NOT_MUTATED	MUTATED	NOT_MUTATED	NOT_MUTATED	NOT_MUTATED	NOT_MUTATED	NOT_MUTATED	NOT_MUTATED	NOT_MUTATED	NOT_MUTATED	NOT_MUTATED	NOT_MUTATED
GBM	TCGA-GBM	TCGA-4W-AA9R	Male	61 years 37 days	Glioblastoma	black or african american	NOT_MUTATED	MUTATED	NOT_MUTATED	MUTATED	NOT_MUTATED	NOT_MUTATED	MUTATED	NOT_MUTATED	NOT_MUTATED	NOT_MUTATED	NOT_MUTATED	NOT_MUTATED	NOT_MUTATED	NOT_MUTATED	NOT_MUTATED	NOT_MUTATED	NOT_MUTATED	NOT_MUTATED	NOT_MUTATED	NOT_MUTATED
GBM	TCGA-GBM	TCGA-06-2564	Male	50 years 173 days	Glioblastoma	white	NOT_MUTATED	NOT_MUTATED	NOT_MUTATED	NOT_MUTATED	NOT_MUTATED	NOT_MUTATED	NOT_MUTATED	NOT_MUTATED	NOT_MUTATED	NOT_MUTATED	NOT_MUTATED	NOT_MUTATED	NOT_MUTATED	NOT_MUTATED	NOT_MUTATED	NOT_MUTATED	NOT_MUTATED	NOT_MUTATED	NOT_MUTATED	NOT_MUTATED
GBM	TCGA-GBM	TCGA-19-1788	Male	39 years 57 days	Glioblastoma	white	MUTATED	MUTATED	MUTATED	NOT_MUTATED	NOT_MUTATED	NOT_MUTATED	NOT_MUTATED	NOT_MUTATED	NOT_MUTATED	NOT_MUTATED	NOT_MUTATED	NOT_MUTATED	NOT_MUTATED	NOT_MUTATED	NOT_MUTATED	NOT_MUTATED	NOT_MUTATED	NOT_MUTATED	NOT_MUTATED	NOT_MUTATED
GBM	TCGA-GBM	TCGA-12-0707	Male	55 years 48 days	Glioblastoma	white	NOT_MUTATED	MUTATED	NOT_MUTATED	MUTATED	MUTATED	NOT_MUTATED	NOT_MUTATED	NOT_MUTATED	NOT_MUTATED	NOT_MUTATED	NOT_MUTATED	NOT_MUTATED	NOT_MUTATED	NOT_MUTATED	MUTATED	NOT_MUTATED	NOT_MUTATED	NOT_MUTATED	NOT_MUTATED	NOT_MUTATED
GBM	TCGA-GBM	TCGA-06-0214	Male	66 years 81 days	Glioblastoma	white	NOT_MUTATED	NOT_MUTATED	NOT_MUTATED	NOT_MUTATED	NOT_MUTATED	NOT_MUTATED	MUTATED	NOT_MUTATED	MUTATED	NOT_MUTATED	NOT_MUTATED	NOT_MUTATED	NOT_MUTATED	NOT_MUTATED	NOT_MUTATED	NOT_MUTATED	NOT_MUTATED	NOT_MUTATED	NOT_MUTATED	MUTATED
GBM	TCGA-GBM	TCGA-14-0781	Male	49 years 6 days	Glioblastoma	black or african american	NOT_MUTATED	NOT_MUTATED	NOT_MUTATED	MUTATED	NOT_MUTATED	NOT_MUTATED	NOT_MUTATED	NOT_MUTATED	NOT_MUTATED	NOT_MUTATED	NOT_MUTATED	NOT_MUTATED	NOT_MUTATED	NOT_MUTATED	NOT_MUTATED	NOT_MUTATED	NOT_MUTATED	NOT_MUTATED	NOT_MUTATED	NOT_MUTATED
GBM	TCGA-GBM	TCGA-4W-AA9T	Female	54 years 78 days	Glioblastoma	black or african american	NOT_MUTATED	NOT_MUTATED	MUTATED	MUTATED	MUTATED	NOT_MUTATED	NOT_MUTATED	NOT_MUTATED	NOT_MUTATED	NOT_MUTATED	NOT_MUTATED	NOT_MUTATED	NOT_MUTATED	NOT_MUTATED	NOT_MUTATED	NOT_MUTATED	NOT_MUTATED	NOT_MUTATED	NOT_MUTATED	NOT_MUTATED
GBM	TCGA-GBM	TCGA-06-5856	Male	58 years 48 days	Glioblastoma	white	NOT_MUTATED	NOT_MUTATED	NOT_MUTATED	NOT_MUTATED	MUTATED	NOT_MUTATED	NOT_MUTATED	NOT_MUTATED	NOT_MUTATED	NOT_MUTATED	NOT_MUTATED	NOT_MUTATED	NOT_MUTATED	NOT_MUTATED	NOT_MUTATED	NOT_MUTATED	NOT_MUTATED	NOT_MUTATED	NOT_MUTATED	NOT_MUTATED
GBM	TCGA-GBM	TCGA-41-6646	Female	73 years 4 days	Glioblastoma	white	NOT_MUTATED	NOT_MUTATED	NOT_MUTATED	NOT_MUTATED	NOT_MUTATED	NOT_MUTATED	NOT_MUTATED	NOT_MUTATED	MUTATED	NOT_MUTATED	NOT_MUTATED	NOT_MUTATED	NOT_MUTATED	NOT_MUTATED	NOT_MUTATED	NOT_MUTATED	NOT_MUTATED	NOT_MUTATED	NOT_MUTATED	NOT_MUTATED
GBM	TCGA-GBM	TCGA-06-0145	Female	53 years 303 days	Glioblastoma	white	NOT_MUTATED	NOT_MUTATED	NOT_MUTATED	NOT_MUTATED	NOT_MUTATED	NOT_MUTATED	NOT_MUTATED	NOT_MUTATED	NOT_MUTATED	NOT_MUTATED	NOT_MUTATED	NOT_MUTATED	NOT_MUTATED	NOT_MUTATED	NOT_MUTATED	NOT_MUTATED	NOT_MUTATED	NOT_MUTATED	NOT_MUTATED	NOT_MUTATED
GBM	TCGA-GBM	TCGA-26-1439	Male	63 years 292 days	Glioblastoma	white	NOT_MUTATED	NOT_MUTATED	NOT_MUTATED	NOT_MUTATED	MUTATED	NOT_MUTATED	NOT_MUTATED	NOT_MUTATED	NOT_MUTATED	NOT_MUTATED	NOT_MUTATED	NOT_MUTATED	NOT_MUTATED	NOT_MUTATED	NOT_MUTATED	NOT_MUTATED	NOT_MUTATED	NOT_MUTATED	NOT_MUTATED	NOT_MUTATED
GBM	TCGA-GBM	TCGA-12-1093	Female	66 years 191 days	Glioblastoma	white	NOT_MUTATED	NOT_MUTATED	NOT_MUTATED	MUTATED	NOT_MUTATED	NOT_MUTATED	NOT_MUTATED	NOT_MUTATED	NOT_MUTATED	NOT_MUTATED	NOT_MUTATED	NOT_MUTATED	NOT_MUTATED	NOT_MUTATED	NOT_MUTATED	NOT_MUTATED	NOT_MUTATED	NOT_MUTATED	NOT_MUTATED	NOT_MUTATED
GBM	TCGA-GBM	TCGA-14-0736	Male	49 years 322 days	Glioblastoma	black or african american	NOT_MUTATED	NOT_MUTATED	NOT_MUTATED	MUTATED	NOT_MUTATED	NOT_MUTATED	NOT_MUTATED	NOT_MUTATED	NOT_MUTATED	NOT_MUTATED	NOT_MUTATED	NOT_MUTATED	NOT_MUTATED	NOT_MUTATED	NOT_MUTATED	NOT_MUTATED	NOT_MUTATED	NOT_MUTATED	NOT_MUTATED	NOT_MUTATED
GBM	TCGA-GBM	TCGA-06-0745	Male	59 years 335 days	Glioblastoma	white	NOT_MUTATED	NOT_MUTATED	NOT_MUTATED	NOT_MUTATED	NOT_MUTATED	NOT_MUTATED	MUTATED	NOT_MUTATED	NOT_MUTATED	NOT_MUTATED	NOT_MUTATED	NOT_MUTATED	NOT_MUTATED	NOT_MUTATED	NOT_MUTATED	NOT_MUTATED	NOT_MUTATED	NOT_MUTATED	NOT_MUTATED	NOT_MUTATED
GBM	TCGA-GBM	TCGA-14-0789	Male	54 years 327 days	Glioblastoma	white	NOT_MUTATED	NOT_MUTATED	NOT_MUTATED	NOT_MUTATED	MUTATED	NOT_MUTATED	NOT_MUTATED	NOT_MUTATED	MUTATED	NOT_MUTATED	NOT_MUTATED	NOT_MUTATED	NOT_MUTATED	NOT_MUTATED	NOT_MUTATED	NOT_MUTATED	NOT_MUTATED	NOT_MUTATED	NOT_MUTATED	NOT_MUTATED
GBM	TCGA-GBM	TCGA-26-6173	Male	57 years 274 days	Glioblastoma	white	NOT_MUTATED	NOT_MUTATED	NOT_MUTATED	NOT_MUTATED	NOT_MUTATED	NOT_MUTATED	NOT_MUTATED	NOT_MUTATED	NOT_MUTATED	NOT_MUTATED	NOT_MUTATED	NOT_MUTATED	NOT_MUTATED	NOT_MUTATED	NOT_MUTATED	NOT_MUTATED	NOT_MUTATED	NOT_MUTATED	NOT_MUTATED	NOT_MUTATED
GBM	TCGA-GBM	TCGA-27-1838	Female	59 years 157 days	Glioblastoma	white	NOT_MUTATED	MUTATED	NOT_MUTATED	MUTATED	MUTATED	NOT_MUTATED	NOT_MUTATED	MUTATED	NOT_MUTATED	NOT_MUTATED	NOT_MUTATED	NOT_MUTATED	NOT_MUTATED	NOT_MUTATED	NOT_MUTATED	NOT_MUTATED	NOT_MUTATED	NOT_MUTATED	NOT_MUTATED	NOT_MUTATED
GBM	TCGA-GBM	TCGA-76-6663	Female	44 years 55 days	Glioblastoma	white	NOT_MUTATED	NOT_MUTATED	NOT_MUTATED	NOT_MUTATED	NOT_MUTATED	NOT_MUTATED	NOT_MUTATED	NOT_MUTATED	MUTATED	NOT_MUTATED	NOT_MUTATED	MUTATED	NOT_MUTATED	NOT_MUTATED	NOT_MUTATED	NOT_MUTATED	NOT_MUTATED	NOT_MUTATED	NOT_MUTATED	NOT_MUTATED
GBM	TCGA-GBM	TCGA-32-2494	Female	58 years 14 days	Glioblastoma	white	NOT_MUTATED	NOT_MUTATED	NOT_MUTATED	NOT_MUTATED	NOT_MUTATED	NOT_MUTATED	NOT_MUTATED	NOT_MUTATED	NOT_MUTATED	NOT_MUTATED	NOT_MUTATED	NOT_MUTATED	NOT_MUTATED	NOT_MUTATED	NOT_MUTATED	NOT_MUTATED	NOT_MUTATED	NOT_MUTATED	NOT_MUTATED	NOT_MUTATED
GBM	TCGA-GBM	TCGA-06-2567	Male	65 years 18 days	Glioblastoma	white	NOT_MUTATED	MUTATED	NOT_MUTATED	NOT_MUTATED	MUTATED	NOT_MUTATED	NOT_MUTATED	NOT_MUTATED	NOT_MUTATED	NOT_MUTATED	NOT_MUTATED	NOT_MUTATED	NOT_MUTATED	NOT_MUTATED	MUTATED	NOT_MUTATED	NOT_MUTATED	NOT_MUTATED	NOT_MUTATED	NOT_MUTATED
GBM	TCGA-GBM	TCGA-41-2572	Male	67 years 34 days	Glioblastoma	white	NOT_MUTATED	NOT_MUTATED	NOT_MUTATED	NOT_MUTATED	NOT_MUTATED	NOT_MUTATED	NOT_MUTATED	MUTATED	NOT_MUTATED	NOT_MUTATED	NOT_MUTATED	NOT_MUTATED	NOT_MUTATED	NOT_MUTATED	NOT_MUTATED	NOT_MUTATED	NOT_MUTATED	NOT_MUTATED	NOT_MUTATED	NOT_MUTATED
GBM	TCGA-GBM	TCGA-12-0775	Female	75 years 172 days	Glioblastoma	black or african american	NOT_MUTATED	NOT_MUTATED	NOT_MUTATED	NOT_MUTATED	NOT_MUTATED	NOT_MUTATED	NOT_MUTATED	NOT_MUTATED	NOT_MUTATED	NOT_MUTATED	NOT_MUTATED	NOT_MUTATED	NOT_MUTATED	NOT_MUTATED	NOT_MUTATED	NOT_MUTATED	NOT_MUTATED	NOT_MUTATED	MUTATED	NOT_MUTATED
GBM	TCGA-GBM	TCGA-41-3392	Male	88 years 209 days	Glioblastoma	white	NOT_MUTATED	NOT_MUTATED	NOT_MUTATED	NOT_MUTATED	NOT_MUTATED	NOT_MUTATED	NOT_MUTATED	NOT_MUTATED	MUTATED	NOT_MUTATED	NOT_MUTATED	NOT_MUTATED	NOT_MUTATED	NOT_MUTATED	NOT_MUTATED	NOT_MUTATED	NOT_MUTATED	NOT_MUTATED	NOT_MUTATED	NOT_MUTATED
GBM	TCGA-GBM	TCGA-14-3477	Female	38 years 203 days	Glioblastoma	black or african american	NOT_MUTATED	MUTATED	NOT_MUTATED	NOT_MUTATED	NOT_MUTATED	NOT_MUTATED	NOT_MUTATED	NOT_MUTATED	NOT_MUTATED	NOT_MUTATED	NOT_MUTATED	NOT_MUTATED	NOT_MUTATED	NOT_MUTATED	NOT_MUTATED	NOT_MUTATED	NOT_MUTATED	NOT_MUTATED	NOT_MUTATED	NOT_MUTATED
GBM	TCGA-GBM	TCGA-06-A6S1	Female	53 years 85 days	Glioblastoma	black or african american	NOT_MUTATED	NOT_MUTATED	NOT_MUTATED	NOT_MUTATED	MUTATED	NOT_MUTATED	NOT_MUTATED	NOT_MUTATED	NOT_MUTATED	NOT_MUTATED	NOT_MUTATED	NOT_MUTATED	NOT_MUTATED	NOT_MUTATED	NOT_MUTATED	NOT_MUTATED	NOT_MUTATED	NOT_MUTATED	NOT_MUTATED	NOT_MUTATED
GBM	TCGA-GBM	TCGA-12-0692	Female	75 years 126 days	Glioblastoma	white	NOT_MUTATED	NOT_MUTATED	NOT_MUTATED	NOT_MUTATED	NOT_MUTATED	NOT_MUTATED	NOT_MUTATED	NOT_MUTATED	NOT_MUTATED	NOT_MUTATED	NOT_MUTATED	NOT_MUTATED	NOT_MUTATED	NOT_MUTATED	NOT_MUTATED	NOT_MUTATED	NOT_MUTATED	NOT_MUTATED	NOT_MUTATED	NOT_MUTATED
GBM	TCGA-GBM	TCGA-14-1795	Male	66 years 269 days	Glioblastoma	white	NOT_MUTATED	MUTATED	NOT_MUTATED	MUTATED	NOT_MUTATED	NOT_MUTATED	NOT_MUTATED	NOT_MUTATED	MUTATED	NOT_MUTATED	NOT_MUTATED	NOT_MUTATED	NOT_MUTATED	NOT_MUTATED	NOT_MUTATED	NOT_MUTATED	MUTATED	NOT_MUTATED	NOT_MUTATED	NOT_MUTATED
GBM	TCGA-GBM	TCGA-19-1386	Male	51 years 51 days	Glioblastoma	white	NOT_MUTATED	NOT_MUTATED	NOT_MUTATED	NOT_MUTATED	NOT_MUTATED	NOT_MUTATED	NOT_MUTATED	NOT_MUTATED	NOT_MUTATED	NOT_MUTATED	NOT_MUTATED	NOT_MUTATED	NOT_MUTATED	NOT_MUTATED	NOT_MUTATED	NOT_MUTATED	NOT_MUTATED	NOT_MUTATED	NOT_MUTATED	NOT_MUTATED
GBM	TCGA-GBM	TCGA-19-A6J5	Male	40 years 360 days	Glioblastoma	black or african american	MUTATED	MUTATED	MUTATED	MUTATED	NOT_MUTATED	NOT_MUTATED	NOT_MUTATED	NOT_MUTATED	NOT_MUTATED	NOT_MUTATED	NOT_MUTATED	NOT_MUTATED	NOT_MUTATED	NOT_MUTATED	NOT_MUTATED	NOT_MUTATED	NOT_MUTATED	NOT_MUTATED	NOT_MUTATED	NOT_MUTATED
GBM	TCGA-GBM	TCGA-06-6699	Female	58 years 6 days	Glioblastoma	white	NOT_MUTATED	NOT_MUTATED	NOT_MUTATED	NOT_MUTATED	NOT_MUTATED	NOT_MUTATED	MUTATED	NOT_MUTATED	NOT_MUTATED	NOT_MUTATED	NOT_MUTATED	NOT_MUTATED	NOT_MUTATED	NOT_MUTATED	NOT_MUTATED	NOT_MUTATED	NOT_MUTATED	NOT_MUTATED	NOT_MUTATED	NOT_MUTATED
GBM	TCGA-GBM	TCGA-16-0848	Male	57 years 29 days	Glioblastoma	white	NOT_MUTATED	MUTATED	NOT_MUTATED	MUTATED	NOT_MUTATED	NOT_MUTATED	NOT_MUTATED	NOT_MUTATED	NOT_MUTATED	NOT_MUTATED	NOT_MUTATED	NOT_MUTATED	NOT_MUTATED	NOT_MUTATED	NOT_MUTATED	NOT_MUTATED	NOT_MUTATED	NOT_MUTATED	NOT_MUTATED	NOT_MUTATED
GBM	TCGA-GBM	TCGA-74-6584	Female	55 years 144 days	Glioblastoma	not reported	NOT_MUTATED	NOT_MUTATED	NOT_MUTATED	NOT_MUTATED	NOT_MUTATED	NOT_MUTATED	NOT_MUTATED	NOT_MUTATED	NOT_MUTATED	NOT_MUTATED	NOT_MUTATED	NOT_MUTATED	NOT_MUTATED	NOT_MUTATED	NOT_MUTATED	NOT_MUTATED	NOT_MUTATED	NOT_MUTATED	NOT_MUTATED	NOT_MUTATED
GBM	TCGA-GBM	TCGA-12-0820	Male	40 years 268 days	Glioblastoma	white	NOT_MUTATED	NOT_MUTATED	NOT_MUTATED	NOT_MUTATED	NOT_MUTATED	NOT_MUTATED	NOT_MUTATED	NOT_MUTATED	NOT_MUTATED	NOT_MUTATED	NOT_MUTATED	NOT_MUTATED	NOT_MUTATED	NOT_MUTATED	NOT_MUTATED	NOT_MUTATED	NOT_MUTATED	NOT_MUTATED	NOT_MUTATED	NOT_MUTATED
GBM	TCGA-GBM	TCGA-14-4157	Male	40 years 206 days	Glioblastoma	black or african american	MUTATED	MUTATED	MUTATED	NOT_MUTATED	NOT_MUTATED	NOT_MUTATED	NOT_MUTATED	NOT_MUTATED	NOT_MUTATED	NOT_MUTATED	NOT_MUTATED	NOT_MUTATED	NOT_MUTATED	NOT_MUTATED	NOT_MUTATED	NOT_MUTATED	NOT_MUTATED	NOT_MUTATED	NOT_MUTATED	NOT_MUTATED
GBM	TCGA-GBM	TCGA-06-0130	Male	54 years 89 days	Glioblastoma	white	NOT_MUTATED	MUTATED	NOT_MUTATED	NOT_MUTATED	NOT_MUTATED	NOT_MUTATED	NOT_MUTATED	NOT_MUTATED	NOT_MUTATED	NOT_MUTATED	NOT_MUTATED	MUTATED	NOT_MUTATED	NOT_MUTATED	NOT_MUTATED	NOT_MUTATED	NOT_MUTATED	NOT_MUTATED	NOT_MUTATED	NOT_MUTATED
GBM	TCGA-GBM	TCGA-02-2485	Male	53 years 136 days	Glioblastoma	black or african american	NOT_MUTATED	MUTATED	NOT_MUTATED	NOT_MUTATED	MUTATED	NOT_MUTATED	MUTATED	MUTATED	NOT_MUTATED	NOT_MUTATED	NOT_MUTATED	NOT_MUTATED	NOT_MUTATED	NOT_MUTATED	NOT_MUTATED	NOT_MUTATED	NOT_MUTATED	NOT_MUTATED	NOT_MUTATED	NOT_MUTATED
GBM	TCGA-GBM	TCGA-12-5299	Female	56 years 9 days	Glioblastoma	white	NOT_MUTATED	NOT_MUTATED	NOT_MUTATED	NOT_MUTATED	NOT_MUTATED	NOT_MUTATED	NOT_MUTATED	NOT_MUTATED	NOT_MUTATED	NOT_MUTATED	NOT_MUTATED	NOT_MUTATED	NOT_MUTATED	NOT_MUTATED	NOT_MUTATED	NOT_MUTATED	NOT_MUTATED	NOT_MUTATED	NOT_MUTATED	NOT_MUTATED
GBM	TCGA-GBM	TCGA-12-3646	Female	59 years 306 days	Glioblastoma	white	NOT_MUTATED	NOT_MUTATED	NOT_MUTATED	NOT_MUTATED	NOT_MUTATED	NOT_MUTATED	NOT_MUTATED	NOT_MUTATED	NOT_MUTATED	NOT_MUTATED	NOT_MUTATED	NOT_MUTATED	NOT_MUTATED	NOT_MUTATED	NOT_MUTATED	NOT_MUTATED	NOT_MUTATED	NOT_MUTATED	NOT_MUTATED	NOT_MUTATED
GBM	TCGA-GBM	TCGA-06-2558	Female	75 years 118 days	Glioblastoma	white	NOT_MUTATED	MUTATED	NOT_MUTATED	MUTATED	NOT_MUTATED	NOT_MUTATED	NOT_MUTATED	NOT_MUTATED	NOT_MUTATED	NOT_MUTATED	NOT_MUTATED	NOT_MUTATED	NOT_MUTATED	MUTATED	NOT_MUTATED	NOT_MUTATED	NOT_MUTATED	NOT_MUTATED	NOT_MUTATED	NOT_MUTATED
GBM	TCGA-GBM	TCGA-06-2565	Male	59 years 10 days	Glioblastoma	asian	NOT_MUTATED	NOT_MUTATED	NOT_MUTATED	MUTATED	MUTATED	NOT_MUTATED	NOT_MUTATED	NOT_MUTATED	NOT_MUTATED	NOT_MUTATED	NOT_MUTATED	NOT_MUTATED	NOT_MUTATED	NOT_MUTATED	NOT_MUTATED	NOT_MUTATED	NOT_MUTATED	NOT_MUTATED	NOT_MUTATED	NOT_MUTATED
GBM	TCGA-GBM	TCGA-06-6391	Female	44 years 135 days	Glioblastoma	white	NOT_MUTATED	NOT_MUTATED	MUTATED	NOT_MUTATED	NOT_MUTATED	NOT_MUTATED	NOT_MUTATED	MUTATED	NOT_MUTATED	NOT_MUTATED	NOT_MUTATED	NOT_MUTATED	NOT_MUTATED	NOT_MUTATED	NOT_MUTATED	NOT_MUTATED	NOT_MUTATED	NOT_MUTATED	NOT_MUTATED	NOT_MUTATED
GBM	TCGA-GBM	TCGA-06-0238	Male	46 years 236 days	Glioblastoma	white	NOT_MUTATED	MUTATED	NOT_MUTATED	NOT_MUTATED	NOT_MUTATED	NOT_MUTATED	NOT_MUTATED	NOT_MUTATED	NOT_MUTATED	NOT_MUTATED	NOT_MUTATED	NOT_MUTATED	NOT_MUTATED	NOT_MUTATED	NOT_MUTATED	NOT_MUTATED	NOT_MUTATED	NOT_MUTATED	NOT_MUTATED	NOT_MUTATED
GBM	TCGA-GBM	TCGA-76-4926	Male	68 years 248 days	Glioblastoma	white	NOT_MUTATED	NOT_MUTATED	NOT_MUTATED	NOT_MUTATED	MUTATED	NOT_MUTATED	NOT_MUTATED	NOT_MUTATED	NOT_MUTATED	NOT_MUTATED	NOT_MUTATED	NOT_MUTATED	NOT_MUTATED	NOT_MUTATED	NOT_MUTATED	NOT_MUTATED	NOT_MUTATED	NOT_MUTATED	NOT_MUTATED	NOT_MUTATED
GBM	TCGA-GBM	TCGA-06-A7TL	Female	30 years 340 days	Glioblastoma	black or african american	MUTATED	MUTATED	MUTATED	NOT_MUTATED	NOT_MUTATED	NOT_MUTATED	NOT_MUTATED	NOT_MUTATED	NOT_MUTATED	NOT_MUTATED	NOT_MUTATED	NOT_MUTATED	NOT_MUTATED	NOT_MUTATED	NOT_MUTATED	NOT_MUTATED	NOT_MUTATED	NOT_MUTATED	NOT_MUTATED	NOT_MUTATED
GBM	TCGA-GBM	TCGA-14-0790	Female	64 years 298 days	Glioblastoma	white	NOT_MUTATED	NOT_MUTATED	NOT_MUTATED	NOT_MUTATED	MUTATED	NOT_MUTATED	NOT_MUTATED	NOT_MUTATED	NOT_MUTATED	MUTATED	NOT_MUTATED	NOT_MUTATED	NOT_MUTATED	NOT_MUTATED	NOT_MUTATED	NOT_MUTATED	MUTATED	NOT_MUTATED	NOT_MUTATED	NOT_MUTATED
GBM	TCGA-GBM	TCGA-12-0616	Female	36 years 302 days	Glioblastoma	white	NOT_MUTATED	NOT_MUTATED	NOT_MUTATED	NOT_MUTATED	MUTATED	NOT_MUTATED	NOT_MUTATED	NOT_MUTATED	NOT_MUTATED	NOT_MUTATED	NOT_MUTATED	NOT_MUTATED	NOT_MUTATED	NOT_MUTATED	NOT_MUTATED	NOT_MUTATED	NOT_MUTATED	NOT_MUTATED	NOT_MUTATED	NOT_MUTATED
GBM	TCGA-GBM	TCGA-02-0047	Male	78 years 270 days	Glioblastoma	white	NOT_MUTATED	NOT_MUTATED	NOT_MUTATED	NOT_MUTATED	NOT_MUTATED	NOT_MUTATED	NOT_MUTATED	MUTATED	NOT_MUTATED	NOT_MUTATED	NOT_MUTATED	NOT_MUTATED	NOT_MUTATED	NOT_MUTATED	NOT_MUTATED	NOT_MUTATED	NOT_MUTATED	NOT_MUTATED	NOT_MUTATED	NOT_MUTATED
GBM	TCGA-GBM	TCGA-19-5955	Male	83 years 235 days	Glioblastoma	white	NOT_MUTATED	NOT_MUTATED	NOT_MUTATED	MUTATED	NOT_MUTATED	NOT_MUTATED	MUTATED	NOT_MUTATED	NOT_MUTATED	MUTATED	NOT_MUTATED	NOT_MUTATED	NOT_MUTATED	NOT_MUTATED	NOT_MUTATED	NOT_MUTATED	NOT_MUTATED	NOT_MUTATED	NOT_MUTATED	NOT_MUTATED
GBM	TCGA-GBM	TCGA-14-1827	Male	51 years 201 days	Glioblastoma	white	NOT_MUTATED	NOT_MUTATED	NOT_MUTATED	NOT_MUTATED	MUTATED	NOT_MUTATED	NOT_MUTATED	NOT_MUTATED	NOT_MUTATED	NOT_MUTATED	NOT_MUTATED	NOT_MUTATED	NOT_MUTATED	NOT_MUTATED	NOT_MUTATED	NOT_MUTATED	NOT_MUTATED	NOT_MUTATED	NOT_MUTATED	NOT_MUTATED
GBM	TCGA-GBM	TCGA-06-0157	Female	63 years 118 days	Glioblastoma	white	NOT_MUTATED	NOT_MUTATED	NOT_MUTATED	MUTATED	MUTATED	NOT_MUTATED	MUTATED	NOT_MUTATED	NOT_MUTATED	NOT_MUTATED	NOT_MUTATED	NOT_MUTATED	NOT_MUTATED	NOT_MUTATED	NOT_MUTATED	NOT_MUTATED	NOT_MUTATED	NOT_MUTATED	NOT_MUTATED	NOT_MUTATED
GBM	TCGA-GBM	TCGA-06-0168	Female	59 years 227 days	Glioblastoma	white	NOT_MUTATED	NOT_MUTATED	NOT_MUTATED	MUTATED	NOT_MUTATED	NOT_MUTATED	NOT_MUTATED	NOT_MUTATED	NOT_MUTATED	NOT_MUTATED	NOT_MUTATED	NOT_MUTATED	NOT_MUTATED	NOT_MUTATED	NOT_MUTATED	NOT_MUTATED	NOT_MUTATED	NOT_MUTATED	NOT_MUTATED	NOT_MUTATED
GBM	TCGA-GBM	TCGA-26-5135	Female	72 years 192 days	Glioblastoma	white	NOT_MUTATED	NOT_MUTATED	NOT_MUTATED	NOT_MUTATED	NOT_MUTATED	NOT_MUTATED	NOT_MUTATED	NOT_MUTATED	NOT_MUTATED	NOT_MUTATED	NOT_MUTATED	NOT_MUTATED	NOT_MUTATED	NOT_MUTATED	NOT_MUTATED	NOT_MUTATED	NOT_MUTATED	NOT_MUTATED	NOT_MUTATED	MUTATED
GBM	TCGA-GBM	TCGA-06-6698	Female	53 years 233 days	Glioblastoma	white	NOT_MUTATED	MUTATED	NOT_MUTATED	NOT_MUTATED	NOT_MUTATED	NOT_MUTATED	NOT_MUTATED	NOT_MUTATED	MUTATED	NOT_MUTATED	NOT_MUTATED	MUTATED	NOT_MUTATED	NOT_MUTATED	NOT_MUTATED	NOT_MUTATED	MUTATED	NOT_MUTATED	NOT_MUTATED	NOT_MUTATED
GBM	TCGA-GBM	TCGA-26-5134	Male	74 years 83 days	Glioblastoma	white	NOT_MUTATED	NOT_MUTATED	NOT_MUTATED	NOT_MUTATED	NOT_MUTATED	NOT_MUTATED	NOT_MUTATED	NOT_MUTATED	NOT_MUTATED	NOT_MUTATED	NOT_MUTATED	NOT_MUTATED	NOT_MUTATED	NOT_MUTATED	NOT_MUTATED	NOT_MUTATED	NOT_MUTATED	NOT_MUTATED	NOT_MUTATED	MUTATED
GBM	TCGA-GBM	TCGA-12-5295	Female	60 years 246 days	Glioblastoma	white	NOT_MUTATED	NOT_MUTATED	NOT_MUTATED	NOT_MUTATED	NOT_MUTATED	NOT_MUTATED	MUTATED	NOT_MUTATED	NOT_MUTATED	NOT_MUTATED	NOT_MUTATED	NOT_MUTATED	NOT_MUTATED	NOT_MUTATED	NOT_MUTATED	NOT_MUTATED	NOT_MUTATED	NOT_MUTATED	NOT_MUTATED	NOT_MUTATED
GBM	TCGA-GBM	TCGA-06-0154	Male	54 years 295 days	Glioblastoma	white	NOT_MUTATED	NOT_MUTATED	NOT_MUTATED	NOT_MUTATED	MUTATED	NOT_MUTATED	NOT_MUTATED	NOT_MUTATED	NOT_MUTATED	NOT_MUTATED	NOT_MUTATED	NOT_MUTATED	NOT_MUTATED	NOT_MUTATED	NOT_MUTATED	NOT_MUTATED	NOT_MUTATED	NOT_MUTATED	NOT_MUTATED	NOT_MUTATED
GBM	TCGA-GBM	TCGA-12-0691	Male	63 years 9 days	Glioblastoma	white	NOT_MUTATED	MUTATED	NOT_MUTATED	NOT_MUTATED	MUTATED	NOT_MUTATED	NOT_MUTATED	NOT_MUTATED	NOT_MUTATED	NOT_MUTATED	NOT_MUTATED	NOT_MUTATED	NOT_MUTATED	NOT_MUTATED	NOT_MUTATED	NOT_MUTATED	NOT_MUTATED	NOT_MUTATED	NOT_MUTATED	NOT_MUTATED
GBM	TCGA-GBM	TCGA-12-1602	Male	58 years 308 days	Glioblastoma	white	NOT_MUTATED	NOT_MUTATED	NOT_MUTATED	NOT_MUTATED	NOT_MUTATED	NOT_MUTATED	NOT_MUTATED	NOT_MUTATED	NOT_MUTATED	NOT_MUTATED	NOT_MUTATED	NOT_MUTATED	NOT_MUTATED	NOT_MUTATED	NOT_MUTATED	NOT_MUTATED	NOT_MUTATED	NOT_MUTATED	NOT_MUTATED	NOT_MUTATED
GBM	TCGA-GBM	TCGA-12-0670	Male	60 years 274 days	Glioblastoma	white	NOT_MUTATED	NOT_MUTATED	NOT_MUTATED	NOT_MUTATED	MUTATED	NOT_MUTATED	MUTATED	NOT_MUTATED	NOT_MUTATED	NOT_MUTATED	NOT_MUTATED	NOT_MUTATED	NOT_MUTATED	NOT_MUTATED	NOT_MUTATED	NOT_MUTATED	NOT_MUTATED	NOT_MUTATED	NOT_MUTATED	NOT_MUTATED
GBM	TCGA-GBM	TCGA-28-1757	Male	71 years 257 days	Glioblastoma	white	NOT_MUTATED	NOT_MUTATED	NOT_MUTATED	NOT_MUTATED	MUTATED	NOT_MUTATED	NOT_MUTATED	MUTATED	NOT_MUTATED	NOT_MUTATED	NOT_MUTATED	NOT_MUTATED	NOT_MUTATED	NOT_MUTATED	NOT_MUTATED	NOT_MUTATED	NOT_MUTATED	NOT_MUTATED	NOT_MUTATED	NOT_MUTATED
GBM	TCGA-GBM	TCGA-12-0829	Male	75 years 78 days	Glioblastoma	black or african american	NOT_MUTATED	NOT_MUTATED	NOT_MUTATED	NOT_MUTATED	MUTATED	NOT_MUTATED	MUTATED	NOT_MUTATED	NOT_MUTATED	NOT_MUTATED	NOT_MUTATED	NOT_MUTATED	NOT_MUTATED	NOT_MUTATED	NOT_MUTATED	NOT_MUTATED	NOT_MUTATED	NOT_MUTATED	NOT_MUTATED	NOT_MUTATED
GBM	TCGA-GBM	TCGA-06-0749	Male	50 years 309 days	Glioblastoma	black or african american	NOT_MUTATED	NOT_MUTATED	MUTATED	MUTATED	MUTATED	NOT_MUTATED	MUTATED	NOT_MUTATED	NOT_MUTATED	NOT_MUTATED	NOT_MUTATED	NOT_MUTATED	NOT_MUTATED	NOT_MUTATED	NOT_MUTATED	NOT_MUTATED	NOT_MUTATED	NOT_MUTATED	NOT_MUTATED	NOT_MUTATED
GBM	TCGA-GBM	TCGA-06-5413	Male	67 years 6 days	Glioblastoma	white	NOT_MUTATED	NOT_MUTATED	NOT_MUTATED	NOT_MUTATED	NOT_MUTATED	NOT_MUTATED	NOT_MUTATED	MUTATED	NOT_MUTATED	NOT_MUTATED	NOT_MUTATED	NOT_MUTATED	NOT_MUTATED	NOT_MUTATED	NOT_MUTATED	NOT_MUTATED	NOT_MUTATED	NOT_MUTATED	NOT_MUTATED	NOT_MUTATED
GBM	TCGA-GBM	TCGA-06-0646	Male	60 years 358 days	Glioblastoma	white	NOT_MUTATED	NOT_MUTATED	NOT_MUTATED	NOT_MUTATED	NOT_MUTATED	NOT_MUTATED	MUTATED	NOT_MUTATED	NOT_MUTATED	NOT_MUTATED	NOT_MUTATED	NOT_MUTATED	NOT_MUTATED	NOT_MUTATED	NOT_MUTATED	NOT_MUTATED	NOT_MUTATED	NOT_MUTATED	NOT_MUTATED	NOT_MUTATED
GBM	TCGA-GBM	TCGA-26-6174	Female	65 years 143 days	Glioblastoma	white	NOT_MUTATED	NOT_MUTATED	NOT_MUTATED	MUTATED	NOT_MUTATED	NOT_MUTATED	NOT_MUTATED	NOT_MUTATED	NOT_MUTATED	MUTATED	NOT_MUTATED	NOT_MUTATED	NOT_MUTATED	NOT_MUTATED	NOT_MUTATED	NOT_MUTATED	NOT_MUTATED	NOT_MUTATED	NOT_MUTATED	NOT_MUTATED
GBM	TCGA-GBM	TCGA-12-0662	Male	51 years 90 days	Glioblastoma	white	NOT_MUTATED	MUTATED	NOT_MUTATED	NOT_MUTATED	NOT_MUTATED	NOT_MUTATED	NOT_MUTATED	NOT_MUTATED	NOT_MUTATED	NOT_MUTATED	NOT_MUTATED	NOT_MUTATED	NOT_MUTATED	NOT_MUTATED	NOT_MUTATED	NOT_MUTATED	NOT_MUTATED	NOT_MUTATED	NOT_MUTATED	NOT_MUTATED
GBM	TCGA-GBM	TCGA-28-2514	Male	45 years 301 days	Glioblastoma	asian	NOT_MUTATED	NOT_MUTATED	NOT_MUTATED	NOT_MUTATED	NOT_MUTATED	NOT_MUTATED	NOT_MUTATED	NOT_MUTATED	NOT_MUTATED	NOT_MUTATED	NOT_MUTATED	NOT_MUTATED	NOT_MUTATED	NOT_MUTATED	NOT_MUTATED	NOT_MUTATED	NOT_MUTATED	NOT_MUTATED	NOT_MUTATED	NOT_MUTATED
GBM	TCGA-GBM	TCGA-06-0650	Female	39 years 316 days	Glioblastoma	white	NOT_MUTATED	NOT_MUTATED	NOT_MUTATED	MUTATED	NOT_MUTATED	NOT_MUTATED	NOT_MUTATED	NOT_MUTATED	NOT_MUTATED	NOT_MUTATED	NOT_MUTATED	NOT_MUTATED	NOT_MUTATED	NOT_MUTATED	NOT_MUTATED	NOT_MUTATED	NOT_MUTATED	NOT_MUTATED	NOT_MUTATED	NOT_MUTATED
GBM	TCGA-GBM	TCGA-76-4931	Female	70 years 245 days	Glioblastoma	white	NOT_MUTATED	NOT_MUTATED	NOT_MUTATED	MUTATED	MUTATED	NOT_MUTATED	NOT_MUTATED	NOT_MUTATED	NOT_MUTATED	NOT_MUTATED	NOT_MUTATED	NOT_MUTATED	NOT_MUTATED	NOT_MUTATED	NOT_MUTATED	NOT_MUTATED	NOT_MUTATED	NOT_MUTATED	NOT_MUTATED	NOT_MUTATED
GBM	TCGA-GBM	TCGA-06-0649	Female	73 years 133 days	Glioblastoma	black or african american	NOT_MUTATED	NOT_MUTATED	NOT_MUTATED	NOT_MUTATED	NOT_MUTATED	NOT_MUTATED	NOT_MUTATED	NOT_MUTATED	NOT_MUTATED	NOT_MUTATED	NOT_MUTATED	NOT_MUTATED	NOT_MUTATED	NOT_MUTATED	NOT_MUTATED	NOT_MUTATED	NOT_MUTATED	NOT_MUTATED	NOT_MUTATED	NOT_MUTATED
GBM	TCGA-GBM	TCGA-06-0241	Female	65 years 360 days	Glioblastoma	white	NOT_MUTATED	MUTATED	MUTATED	NOT_MUTATED	NOT_MUTATED	NOT_MUTATED	NOT_MUTATED	NOT_MUTATED	NOT_MUTATED	NOT_MUTATED	NOT_MUTATED	NOT_MUTATED	NOT_MUTATED	NOT_MUTATED	NOT_MUTATED	NOT_MUTATED	NOT_MUTATED	NOT_MUTATED	NOT_MUTATED	NOT_MUTATED
GBM	TCGA-GBM	TCGA-19-5956	Female	53 years 233 days	Glioblastoma	white	NOT_MUTATED	MUTATED	MUTATED	MUTATED	MUTATED	MUTATED	MUTATED	NOT_MUTATED	MUTATED	MUTATED	NOT_MUTATED	MUTATED	NOT_MUTATED	NOT_MUTATED	MUTATED	NOT_MUTATED	MUTATED	NOT_MUTATED	MUTATED	MUTATED
GBM	TCGA-GBM	TCGA-06-0173	Female	72 years 251 days	Glioblastoma	white	NOT_MUTATED	NOT_MUTATED	NOT_MUTATED	NOT_MUTATED	NOT_MUTATED	NOT_MUTATED	MUTATED	NOT_MUTATED	NOT_MUTATED	NOT_MUTATED	NOT_MUTATED	NOT_MUTATED	NOT_MUTATED	NOT_MUTATED	NOT_MUTATED	NOT_MUTATED	NOT_MUTATED	NOT_MUTATED	NOT_MUTATED	NOT_MUTATED
GBM	TCGA-GBM	TCGA-02-2466	Male	61 years 177 days	Glioblastoma	white	NOT_MUTATED	NOT_MUTATED	NOT_MUTATED	NOT_MUTATED	MUTATED	NOT_MUTATED	MUTATED	NOT_MUTATED	NOT_MUTATED	NOT_MUTATED	NOT_MUTATED	NOT_MUTATED	NOT_MUTATED	NOT_MUTATED	MUTATED	MUTATED	NOT_MUTATED	NOT_MUTATED	NOT_MUTATED	NOT_MUTATED
GBM	TCGA-GBM	TCGA-06-6697	Male	65 years 22 days	Glioblastoma	white	NOT_MUTATED	NOT_MUTATED	NOT_MUTATED	NOT_MUTATED	NOT_MUTATED	NOT_MUTATED	NOT_MUTATED	NOT_MUTATED	NOT_MUTATED	NOT_MUTATED	NOT_MUTATED	NOT_MUTATED	NOT_MUTATED	NOT_MUTATED	NOT_MUTATED	NOT_MUTATED	NOT_MUTATED	NOT_MUTATED	NOT_MUTATED	NOT_MUTATED
GBM	TCGA-GBM	TCGA-06-0129	Male	30 years 327 days	Glioblastoma	asian	MUTATED	MUTATED	MUTATED	NOT_MUTATED	NOT_MUTATED	NOT_MUTATED	NOT_MUTATED	NOT_MUTATED	NOT_MUTATED	MUTATED	NOT_MUTATED	NOT_MUTATED	NOT_MUTATED	NOT_MUTATED	NOT_MUTATED	NOT_MUTATED	NOT_MUTATED	NOT_MUTATED	NOT_MUTATED	NOT_MUTATED
GBM	TCGA-GBM	TCGA-06-6695	Male	64 years 50 days	Glioblastoma	white	NOT_MUTATED	NOT_MUTATED	NOT_MUTATED	NOT_MUTATED	MUTATED	NOT_MUTATED	NOT_MUTATED	NOT_MUTATED	NOT_MUTATED	MUTATED	NOT_MUTATED	NOT_MUTATED	NOT_MUTATED	NOT_MUTATED	NOT_MUTATED	NOT_MUTATED	NOT_MUTATED	NOT_MUTATED	NOT_MUTATED	NOT_MUTATED
GBM	TCGA-GBM	TCGA-15-1446	Male	55 years 267 days	Glioblastoma	white	NOT_MUTATED	NOT_MUTATED	NOT_MUTATED	NOT_MUTATED	NOT_MUTATED	NOT_MUTATED	NOT_MUTATED	NOT_MUTATED	NOT_MUTATED	NOT_MUTATED	NOT_MUTATED	NOT_MUTATED	NOT_MUTATED	NOT_MUTATED	NOT_MUTATED	NOT_MUTATED	NOT_MUTATED	NOT_MUTATED	MUTATED	NOT_MUTATED
GBM	TCGA-GBM	TCGA-16-1048	--	--	--	--	NOT_MUTATED	NOT_MUTATED	NOT_MUTATED	NOT_MUTATED	MUTATED	NOT_MUTATED	NOT_MUTATED	MUTATED	NOT_MUTATED	NOT_MUTATED	NOT_MUTATED	NOT_MUTATED	NOT_MUTATED	NOT_MUTATED	NOT_MUTATED	NOT_MUTATED	NOT_MUTATED	NOT_MUTATED	NOT_MUTATED	NOT_MUTATED
GBM	TCGA-GBM	TCGA-27-2526	Female	79 years 123 days	Glioblastoma	white	NOT_MUTATED	NOT_MUTATED	NOT_MUTATED	MUTATED	NOT_MUTATED	NOT_MUTATED	MUTATED	NOT_MUTATED	NOT_MUTATED	NOT_MUTATED	NOT_MUTATED	NOT_MUTATED	NOT_MUTATED	NOT_MUTATED	MUTATED	NOT_MUTATED	NOT_MUTATED	NOT_MUTATED	NOT_MUTATED	NOT_MUTATED
GBM	TCGA-GBM	TCGA-76-6192	Male	74 years 294 days	Glioblastoma	white	NOT_MUTATED	NOT_MUTATED	NOT_MUTATED	MUTATED	NOT_MUTATED	NOT_MUTATED	NOT_MUTATED	NOT_MUTATED	NOT_MUTATED	NOT_MUTATED	NOT_MUTATED	NOT_MUTATED	NOT_MUTATED	NOT_MUTATED	NOT_MUTATED	NOT_MUTATED	NOT_MUTATED	NOT_MUTATED	NOT_MUTATED	NOT_MUTATED
GBM	TCGA-GBM	TCGA-27-2523	Male	63 years 24 days	Glioblastoma	white	NOT_MUTATED	NOT_MUTATED	NOT_MUTATED	NOT_MUTATED	NOT_MUTATED	NOT_MUTATED	MUTATED	NOT_MUTATED	NOT_MUTATED	NOT_MUTATED	NOT_MUTATED	NOT_MUTATED	NOT_MUTATED	NOT_MUTATED	NOT_MUTATED	NOT_MUTATED	NOT_MUTATED	NOT_MUTATED	NOT_MUTATED	NOT_MUTATED
GBM	TCGA-GBM	TCGA-06-0119	Female	81 years 21 days	Glioblastoma	white	NOT_MUTATED	NOT_MUTATED	NOT_MUTATED	NOT_MUTATED	NOT_MUTATED	NOT_MUTATED	NOT_MUTATED	NOT_MUTATED	MUTATED	NOT_MUTATED	NOT_MUTATED	NOT_MUTATED	NOT_MUTATED	NOT_MUTATED	NOT_MUTATED	NOT_MUTATED	NOT_MUTATED	NOT_MUTATED	NOT_MUTATED	NOT_MUTATED
GBM	TCGA-GBM	TCGA-27-1835	Female	53 years 86 days	Glioblastoma	white	NOT_MUTATED	MUTATED	NOT_MUTATED	NOT_MUTATED	NOT_MUTATED	NOT_MUTATED	NOT_MUTATED	NOT_MUTATED	NOT_MUTATED	NOT_MUTATED	NOT_MUTATED	NOT_MUTATED	NOT_MUTATED	NOT_MUTATED	NOT_MUTATED	NOT_MUTATED	NOT_MUTATED	NOT_MUTATED	NOT_MUTATED	NOT_MUTATED
GBM	TCGA-GBM	TCGA-4W-AA9S	Male	69 years 343 days	Glioblastoma	black or african american	NOT_MUTATED	NOT_MUTATED	NOT_MUTATED	NOT_MUTATED	NOT_MUTATED	NOT_MUTATED	NOT_MUTATED	NOT_MUTATED	MUTATED	NOT_MUTATED	NOT_MUTATED	NOT_MUTATED	NOT_MUTATED	NOT_MUTATED	NOT_MUTATED	NOT_MUTATED	NOT_MUTATED	NOT_MUTATED	NOT_MUTATED	NOT_MUTATED
GBM	TCGA-GBM	TCGA-19-2629	Male	60 years 342 days	Glioblastoma	white	MUTATED	NOT_MUTATED	MUTATED	NOT_MUTATED	NOT_MUTATED	NOT_MUTATED	NOT_MUTATED	NOT_MUTATED	NOT_MUTATED	MUTATED	NOT_MUTATED	NOT_MUTATED	NOT_MUTATED	NOT_MUTATED	NOT_MUTATED	NOT_MUTATED	NOT_MUTATED	NOT_MUTATED	NOT_MUTATED	NOT_MUTATED
GBM	TCGA-GBM	TCGA-RR-A6KC	Male	55 years 214 days	Glioblastoma	black or african american	NOT_MUTATED	NOT_MUTATED	NOT_MUTATED	NOT_MUTATED	MUTATED	NOT_MUTATED	NOT_MUTATED	MUTATED	NOT_MUTATED	NOT_MUTATED	NOT_MUTATED	NOT_MUTATED	NOT_MUTATED	NOT_MUTATED	NOT_MUTATED	NOT_MUTATED	NOT_MUTATED	NOT_MUTATED	NOT_MUTATED	NOT_MUTATED
GBM	TCGA-GBM	TCGA-06-0237	Female	75 years 342 days	Glioblastoma	white	NOT_MUTATED	MUTATED	NOT_MUTATED	NOT_MUTATED	MUTATED	NOT_MUTATED	NOT_MUTATED	NOT_MUTATED	NOT_MUTATED	NOT_MUTATED	NOT_MUTATED	NOT_MUTATED	NOT_MUTATED	NOT_MUTATED	NOT_MUTATED	NOT_MUTATED	NOT_MUTATED	NOT_MUTATED	NOT_MUTATED	NOT_MUTATED
GBM	TCGA-GBM	TCGA-06-0211	Male	47 years 349 days	Glioblastoma	white	NOT_MUTATED	NOT_MUTATED	NOT_MUTATED	NOT_MUTATED	MUTATED	NOT_MUTATED	MUTATED	NOT_MUTATED	NOT_MUTATED	NOT_MUTATED	NOT_MUTATED	NOT_MUTATED	NOT_MUTATED	NOT_MUTATED	NOT_MUTATED	NOT_MUTATED	NOT_MUTATED	NOT_MUTATED	NOT_MUTATED	NOT_MUTATED
GBM	TCGA-GBM	TCGA-76-6283	Female	71 years 70 days	Glioblastoma	white	NOT_MUTATED	MUTATED	NOT_MUTATED	MUTATED	NOT_MUTATED	NOT_MUTATED	NOT_MUTATED	NOT_MUTATED	NOT_MUTATED	NOT_MUTATED	NOT_MUTATED	MUTATED	NOT_MUTATED	NOT_MUTATED	NOT_MUTATED	NOT_MUTATED	NOT_MUTATED	NOT_MUTATED	NOT_MUTATED	NOT_MUTATED
GBM	TCGA-GBM	TCGA-06-0188	Male	71 years 148 days	Glioblastoma	white	NOT_MUTATED	MUTATED	NOT_MUTATED	MUTATED	NOT_MUTATED	NOT_MUTATED	NOT_MUTATED	NOT_MUTATED	NOT_MUTATED	NOT_MUTATED	NOT_MUTATED	NOT_MUTATED	NOT_MUTATED	NOT_MUTATED	NOT_MUTATED	NOT_MUTATED	NOT_MUTATED	NOT_MUTATED	NOT_MUTATED	NOT_MUTATED
GBM	TCGA-GBM	TCGA-32-4208	Male	25 years 82 days	Glioblastoma	white	MUTATED	MUTATED	MUTATED	NOT_MUTATED	NOT_MUTATED	NOT_MUTATED	NOT_MUTATED	NOT_MUTATED	NOT_MUTATED	NOT_MUTATED	NOT_MUTATED	NOT_MUTATED	NOT_MUTATED	NOT_MUTATED	NOT_MUTATED	NOT_MUTATED	NOT_MUTATED	NOT_MUTATED	NOT_MUTATED	NOT_MUTATED
GBM	TCGA-GBM	TCGA-06-5414	Male	61 years 247 days	Glioblastoma	white	NOT_MUTATED	NOT_MUTATED	NOT_MUTATED	NOT_MUTATED	NOT_MUTATED	NOT_MUTATED	NOT_MUTATED	NOT_MUTATED	NOT_MUTATED	NOT_MUTATED	NOT_MUTATED	NOT_MUTATED	NOT_MUTATED	NOT_MUTATED	NOT_MUTATED	NOT_MUTATED	NOT_MUTATED	NOT_MUTATED	NOT_MUTATED	NOT_MUTATED
GBM	TCGA-GBM	TCGA-12-3644	Female	47 years 302 days	Glioblastoma	white	NOT_MUTATED	MUTATED	NOT_MUTATED	MUTATED	NOT_MUTATED	NOT_MUTATED	NOT_MUTATED	NOT_MUTATED	NOT_MUTATED	NOT_MUTATED	NOT_MUTATED	MUTATED	NOT_MUTATED	NOT_MUTATED	NOT_MUTATED	NOT_MUTATED	NOT_MUTATED	NOT_MUTATED	NOT_MUTATED	NOT_MUTATED
GBM	TCGA-GBM	TCGA-87-5896	Female	50 years 129 days	Glioblastoma	white	NOT_MUTATED	NOT_MUTATED	NOT_MUTATED	NOT_MUTATED	NOT_MUTATED	NOT_MUTATED	NOT_MUTATED	NOT_MUTATED	NOT_MUTATED	NOT_MUTATED	NOT_MUTATED	NOT_MUTATED	NOT_MUTATED	MUTATED	NOT_MUTATED	NOT_MUTATED	NOT_MUTATED	NOT_MUTATED	NOT_MUTATED	NOT_MUTATED
GBM	TCGA-GBM	TCGA-06-5410	Female	72 years 97 days	Glioblastoma	white	NOT_MUTATED	NOT_MUTATED	NOT_MUTATED	NOT_MUTATED	NOT_MUTATED	NOT_MUTATED	NOT_MUTATED	NOT_MUTATED	MUTATED	NOT_MUTATED	NOT_MUTATED	NOT_MUTATED	NOT_MUTATED	NOT_MUTATED	NOT_MUTATED	NOT_MUTATED	NOT_MUTATED	NOT_MUTATED	NOT_MUTATED	NOT_MUTATED
GBM	TCGA-GBM	TCGA-14-1821	Male	31 years 7 days	Glioblastoma	white	MUTATED	MUTATED	MUTATED	NOT_MUTATED	NOT_MUTATED	NOT_MUTATED	NOT_MUTATED	NOT_MUTATED	NOT_MUTATED	NOT_MUTATED	NOT_MUTATED	NOT_MUTATED	NOT_MUTATED	NOT_MUTATED	NOT_MUTATED	NOT_MUTATED	NOT_MUTATED	NOT_MUTATED	NOT_MUTATED	MUTATED
GBM	TCGA-GBM	TCGA-06-0126	Male	86 years 216 days	Glioblastoma	white	NOT_MUTATED	NOT_MUTATED	NOT_MUTATED	NOT_MUTATED	NOT_MUTATED	NOT_MUTATED	MUTATED	NOT_MUTATED	NOT_MUTATED	NOT_MUTATED	NOT_MUTATED	NOT_MUTATED	NOT_MUTATED	NOT_MUTATED	NOT_MUTATED	NOT_MUTATED	NOT_MUTATED	NOT_MUTATED	NOT_MUTATED	NOT_MUTATED
GBM	TCGA-GBM	TCGA-12-0827	Female	38 years 214 days	Glioblastoma	white	MUTATED	MUTATED	NOT_MUTATED	NOT_MUTATED	NOT_MUTATED	NOT_MUTATED	NOT_MUTATED	NOT_MUTATED	NOT_MUTATED	NOT_MUTATED	NOT_MUTATED	NOT_MUTATED	NOT_MUTATED	NOT_MUTATED	NOT_MUTATED	NOT_MUTATED	NOT_MUTATED	NOT_MUTATED	NOT_MUTATED	NOT_MUTATED
GBM	TCGA-GBM	TCGA-06-0210	Female	72 years 302 days	Glioblastoma	white	NOT_MUTATED	MUTATED	NOT_MUTATED	NOT_MUTATED	NOT_MUTATED	NOT_MUTATED	NOT_MUTATED	MUTATED	MUTATED	NOT_MUTATED	NOT_MUTATED	NOT_MUTATED	NOT_MUTATED	NOT_MUTATED	NOT_MUTATED	NOT_MUTATED	NOT_MUTATED	NOT_MUTATED	NOT_MUTATED	NOT_MUTATED
GBM	TCGA-GBM	TCGA-06-0213	Female	55 years 46 days	Glioblastoma	white	NOT_MUTATED	NOT_MUTATED	MUTATED	MUTATED	NOT_MUTATED	NOT_MUTATED	NOT_MUTATED	NOT_MUTATED	NOT_MUTATED	NOT_MUTATED	NOT_MUTATED	MUTATED	NOT_MUTATED	NOT_MUTATED	NOT_MUTATED	NOT_MUTATED	NOT_MUTATED	NOT_MUTATED	NOT_MUTATED	NOT_MUTATED
GBM	TCGA-GBM	TCGA-14-1037	Female	66 years 320 days	Glioblastoma	white	NOT_MUTATED	NOT_MUTATED	NOT_MUTATED	NOT_MUTATED	NOT_MUTATED	NOT_MUTATED	NOT_MUTATED	NOT_MUTATED	NOT_MUTATED	NOT_MUTATED	NOT_MUTATED	MUTATED	NOT_MUTATED	NOT_MUTATED	NOT_MUTATED	NOT_MUTATED	NOT_MUTATED	NOT_MUTATED	NOT_MUTATED	NOT_MUTATED
GBM	TCGA-GBM	TCGA-06-0645	Female	55 years 361 days	Glioblastoma	white	NOT_MUTATED	NOT_MUTATED	NOT_MUTATED	NOT_MUTATED	NOT_MUTATED	NOT_MUTATED	NOT_MUTATED	NOT_MUTATED	NOT_MUTATED	NOT_MUTATED	NOT_MUTATED	NOT_MUTATED	NOT_MUTATED	NOT_MUTATED	NOT_MUTATED	NOT_MUTATED	NOT_MUTATED	NOT_MUTATED	NOT_MUTATED	NOT_MUTATED
GBM	TCGA-GBM	TCGA-06-0171	Male	65 years 344 days	Glioblastoma	white	NOT_MUTATED	NOT_MUTATED	NOT_MUTATED	NOT_MUTATED	NOT_MUTATED	NOT_MUTATED	NOT_MUTATED	MUTATED	NOT_MUTATED	NOT_MUTATED	NOT_MUTATED	NOT_MUTATED	NOT_MUTATED	NOT_MUTATED	NOT_MUTATED	NOT_MUTATED	NOT_MUTATED	NOT_MUTATED	NOT_MUTATED	NOT_MUTATED
GBM	TCGA-GBM	TCGA-19-5954	Female	72 years 57 days	Glioblastoma	white	NOT_MUTATED	NOT_MUTATED	NOT_MUTATED	NOT_MUTATED	NOT_MUTATED	NOT_MUTATED	MUTATED	MUTATED	NOT_MUTATED	NOT_MUTATED	NOT_MUTATED	NOT_MUTATED	NOT_MUTATED	NOT_MUTATED	NOT_MUTATED	NOT_MUTATED	NOT_MUTATED	NOT_MUTATED	NOT_MUTATED	NOT_MUTATED
GBM	TCGA-GBM	TCGA-27-1836	Female	33 years 7 days	Glioblastoma	white	NOT_MUTATED	MUTATED	NOT_MUTATED	NOT_MUTATED	NOT_MUTATED	NOT_MUTATED	NOT_MUTATED	NOT_MUTATED	NOT_MUTATED	NOT_MUTATED	NOT_MUTATED	NOT_MUTATED	NOT_MUTATED	NOT_MUTATED	NOT_MUTATED	NOT_MUTATED	NOT_MUTATED	NOT_MUTATED	NOT_MUTATED	NOT_MUTATED
GBM	TCGA-GBM	TCGA-19-2621	Male	83 years 114 days	Glioblastoma	white	NOT_MUTATED	NOT_MUTATED	MUTATED	MUTATED	MUTATED	NOT_MUTATED	NOT_MUTATED	NOT_MUTATED	NOT_MUTATED	NOT_MUTATED	NOT_MUTATED	NOT_MUTATED	NOT_MUTATED	NOT_MUTATED	NOT_MUTATED	NOT_MUTATED	NOT_MUTATED	NOT_MUTATED	NOT_MUTATED	NOT_MUTATED
GBM	TCGA-GBM	TCGA-02-2483	Male	43 years 259 days	Glioblastoma	asian	MUTATED	MUTATED	MUTATED	NOT_MUTATED	NOT_MUTATED	NOT_MUTATED	NOT_MUTATED	NOT_MUTATED	NOT_MUTATED	NOT_MUTATED	NOT_MUTATED	NOT_MUTATED	NOT_MUTATED	NOT_MUTATED	NOT_MUTATED	NOT_MUTATED	NOT_MUTATED	NOT_MUTATED	NOT_MUTATED	NOT_MUTATED
GBM	TCGA-GBM	TCGA-32-1986	Male	68 years 224 days	Glioblastoma	white	NOT_MUTATED	NOT_MUTATED	NOT_MUTATED	NOT_MUTATED	NOT_MUTATED	NOT_MUTATED	NOT_MUTATED	NOT_MUTATED	MUTATED	NOT_MUTATED	NOT_MUTATED	NOT_MUTATED	NOT_MUTATED	NOT_MUTATED	NOT_MUTATED	NOT_MUTATED	NOT_MUTATED	NOT_MUTATED	NOT_MUTATED	NOT_MUTATED
GBM	TCGA-GBM	TCGA-12-1599	Female	47 years 266 days	Glioblastoma	white	NOT_MUTATED	NOT_MUTATED	NOT_MUTATED	MUTATED	NOT_MUTATED	NOT_MUTATED	NOT_MUTATED	NOT_MUTATED	MUTATED	NOT_MUTATED	NOT_MUTATED	NOT_MUTATED	NOT_MUTATED	NOT_MUTATED	NOT_MUTATED	NOT_MUTATED	NOT_MUTATED	NOT_MUTATED	NOT_MUTATED	NOT_MUTATED
GBM	TCGA-GBM	TCGA-06-A6S0	Male	79 years 183 days	Glioblastoma	black or african american	NOT_MUTATED	NOT_MUTATED	NOT_MUTATED	NOT_MUTATED	NOT_MUTATED	NOT_MUTATED	NOT_MUTATED	MUTATED	NOT_MUTATED	NOT_MUTATED	NOT_MUTATED	NOT_MUTATED	NOT_MUTATED	NOT_MUTATED	NOT_MUTATED	NOT_MUTATED	NOT_MUTATED	NOT_MUTATED	NOT_MUTATED	NOT_MUTATED
GBM	TCGA-GBM	TCGA-14-0865	Male	67 years 326 days	Glioblastoma	white	NOT_MUTATED	NOT_MUTATED	NOT_MUTATED	NOT_MUTATED	NOT_MUTATED	NOT_MUTATED	NOT_MUTATED	NOT_MUTATED	NOT_MUTATED	NOT_MUTATED	NOT_MUTATED	NOT_MUTATED	NOT_MUTATED	NOT_MUTATED	NOT_MUTATED	NOT_MUTATED	NOT_MUTATED	NOT_MUTATED	NOT_MUTATED	MUTATED
GBM	TCGA-GBM	TCGA-16-1045	Female	49 years 298 days	Glioblastoma	white	NOT_MUTATED	NOT_MUTATED	NOT_MUTATED	MUTATED	MUTATED	NOT_MUTATED	NOT_MUTATED	NOT_MUTATED	NOT_MUTATED	NOT_MUTATED	NOT_MUTATED	NOT_MUTATED	NOT_MUTATED	NOT_MUTATED	NOT_MUTATED	NOT_MUTATED	NOT_MUTATED	NOT_MUTATED	NOT_MUTATED	NOT_MUTATED
GBM	TCGA-GBM	TCGA-28-5209	Female	66 years 256 days	Glioblastoma	white	NOT_MUTATED	NOT_MUTATED	NOT_MUTATED	MUTATED	MUTATED	NOT_MUTATED	NOT_MUTATED	NOT_MUTATED	NOT_MUTATED	NOT_MUTATED	NOT_MUTATED	NOT_MUTATED	NOT_MUTATED	NOT_MUTATED	NOT_MUTATED	NOT_MUTATED	NOT_MUTATED	NOT_MUTATED	NOT_MUTATED	NOT_MUTATED
GBM	TCGA-GBM	TCGA-19-A6J4	Male	68 years 221 days	Glioblastoma	black or african american	NOT_MUTATED	NOT_MUTATED	NOT_MUTATED	NOT_MUTATED	NOT_MUTATED	NOT_MUTATED	NOT_MUTATED	NOT_MUTATED	NOT_MUTATED	NOT_MUTATED	NOT_MUTATED	NOT_MUTATED	NOT_MUTATED	NOT_MUTATED	NOT_MUTATED	NOT_MUTATED	NOT_MUTATED	NOT_MUTATED	NOT_MUTATED	NOT_MUTATED
GBM	TCGA-GBM	TCGA-19-5947	Female	47 years 52 days	Glioblastoma	black or african american	NOT_MUTATED	NOT_MUTATED	NOT_MUTATED	NOT_MUTATED	NOT_MUTATED	NOT_MUTATED	NOT_MUTATED	MUTATED	NOT_MUTATED	NOT_MUTATED	NOT_MUTATED	NOT_MUTATED	NOT_MUTATED	NOT_MUTATED	NOT_MUTATED	NOT_MUTATED	NOT_MUTATED	NOT_MUTATED	NOT_MUTATED	NOT_MUTATED
GBM	TCGA-GBM	TCGA-06-0155	Male	61 years 218 days	Glioblastoma	white	NOT_MUTATED	NOT_MUTATED	NOT_MUTATED	MUTATED	MUTATED	NOT_MUTATED	NOT_MUTATED	NOT_MUTATED	NOT_MUTATED	NOT_MUTATED	NOT_MUTATED	NOT_MUTATED	NOT_MUTATED	NOT_MUTATED	NOT_MUTATED	NOT_MUTATED	NOT_MUTATED	NOT_MUTATED	NOT_MUTATED	NOT_MUTATED
GBM	TCGA-GBM	TCGA-76-6664	Female	49 years 157 days	Glioblastoma	white	NOT_MUTATED	MUTATED	NOT_MUTATED	MUTATED	NOT_MUTATED	NOT_MUTATED	MUTATED	NOT_MUTATED	NOT_MUTATED	NOT_MUTATED	NOT_MUTATED	NOT_MUTATED	NOT_MUTATED	NOT_MUTATED	NOT_MUTATED	NOT_MUTATED	NOT_MUTATED	NOT_MUTATED	NOT_MUTATED	NOT_MUTATED
GBM	TCGA-GBM	TCGA-06-0124	Male	67 years 120 days	Glioblastoma	white	NOT_MUTATED	NOT_MUTATED	NOT_MUTATED	MUTATED	NOT_MUTATED	NOT_MUTATED	NOT_MUTATED	NOT_MUTATED	MUTATED	NOT_MUTATED	NOT_MUTATED	NOT_MUTATED	NOT_MUTATED	NOT_MUTATED	NOT_MUTATED	NOT_MUTATED	NOT_MUTATED	NOT_MUTATED	NOT_MUTATED	NOT_MUTATED
GBM	TCGA-GBM	TCGA-06-0151	Female	32 years 268 days	Glioblastoma	white	NOT_MUTATED	NOT_MUTATED	NOT_MUTATED	NOT_MUTATED	NOT_MUTATED	NOT_MUTATED	NOT_MUTATED	NOT_MUTATED	NOT_MUTATED	NOT_MUTATED	NOT_MUTATED	NOT_MUTATED	NOT_MUTATED	NOT_MUTATED	NOT_MUTATED	NOT_MUTATED	NOT_MUTATED	NOT_MUTATED	NOT_MUTATED	NOT_MUTATED
GBM	TCGA-GBM	TCGA-26-5139	Female	65 years 41 days	Glioblastoma	white	NOT_MUTATED	NOT_MUTATED	NOT_MUTATED	NOT_MUTATED	MUTATED	NOT_MUTATED	NOT_MUTATED	NOT_MUTATED	NOT_MUTATED	MUTATED	NOT_MUTATED	NOT_MUTATED	NOT_MUTATED	NOT_MUTATED	NOT_MUTATED	NOT_MUTATED	NOT_MUTATED	NOT_MUTATED	MUTATED	NOT_MUTATED
GBM	TCGA-GBM	TCGA-76-4934	Female	66 years 213 days	Glioblastoma	white	NOT_MUTATED	MUTATED	NOT_MUTATED	MUTATED	NOT_MUTATED	NOT_MUTATED	NOT_MUTATED	NOT_MUTATED	NOT_MUTATED	NOT_MUTATED	NOT_MUTATED	NOT_MUTATED	NOT_MUTATED	NOT_MUTATED	NOT_MUTATED	NOT_MUTATED	NOT_MUTATED	NOT_MUTATED	NOT_MUTATED	NOT_MUTATED
GBM	TCGA-GBM	TCGA-06-0141	Male	62 years 281 days	Glioblastoma	white	NOT_MUTATED	NOT_MUTATED	NOT_MUTATED	NOT_MUTATED	NOT_MUTATED	NOT_MUTATED	NOT_MUTATED	NOT_MUTATED	NOT_MUTATED	NOT_MUTATED	NOT_MUTATED	NOT_MUTATED	NOT_MUTATED	NOT_MUTATED	NOT_MUTATED	NOT_MUTATED	NOT_MUTATED	NOT_MUTATED	NOT_MUTATED	NOT_MUTATED
GBM	TCGA-GBM	TCGA-06-0881	Male	50 years 16 days	Glioblastoma	white	NOT_MUTATED	NOT_MUTATED	NOT_MUTATED	MUTATED	MUTATED	NOT_MUTATED	NOT_MUTATED	NOT_MUTATED	NOT_MUTATED	NOT_MUTATED	NOT_MUTATED	NOT_MUTATED	NOT_MUTATED	NOT_MUTATED	NOT_MUTATED	NOT_MUTATED	NOT_MUTATED	NOT_MUTATED	NOT_MUTATED	NOT_MUTATED
GBM	TCGA-GBM	TCGA-12-3653	Female	34 years 111 days	Glioblastoma	white	NOT_MUTATED	NOT_MUTATED	NOT_MUTATED	NOT_MUTATED	NOT_MUTATED	NOT_MUTATED	NOT_MUTATED	NOT_MUTATED	NOT_MUTATED	NOT_MUTATED	NOT_MUTATED	NOT_MUTATED	NOT_MUTATED	NOT_MUTATED	NOT_MUTATED	NOT_MUTATED	NOT_MUTATED	NOT_MUTATED	NOT_MUTATED	NOT_MUTATED
GBM	TCGA-GBM	TCGA-28-1751	Female	61 years 11 days	Glioblastoma	white	NOT_MUTATED	NOT_MUTATED	NOT_MUTATED	NOT_MUTATED	NOT_MUTATED	NOT_MUTATED	NOT_MUTATED	NOT_MUTATED	NOT_MUTATED	NOT_MUTATED	NOT_MUTATED	NOT_MUTATED	NOT_MUTATED	NOT_MUTATED	NOT_MUTATED	NOT_MUTATED	NOT_MUTATED	NOT_MUTATED	NOT_MUTATED	NOT_MUTATED
GBM	TCGA-GBM	TCGA-06-0648	Male	77 years 353 days	Glioblastoma	white	NOT_MUTATED	NOT_MUTATED	NOT_MUTATED	NOT_MUTATED	NOT_MUTATED	NOT_MUTATED	NOT_MUTATED	NOT_MUTATED	NOT_MUTATED	NOT_MUTATED	NOT_MUTATED	NOT_MUTATED	NOT_MUTATED	NOT_MUTATED	NOT_MUTATED	NOT_MUTATED	NOT_MUTATED	NOT_MUTATED	NOT_MUTATED	NOT_MUTATED
GBM	TCGA-GBM	TCGA-06-0174	Male	54 years 101 days	Glioblastoma	white	NOT_MUTATED	NOT_MUTATED	NOT_MUTATED	NOT_MUTATED	NOT_MUTATED	NOT_MUTATED	NOT_MUTATED	NOT_MUTATED	NOT_MUTATED	NOT_MUTATED	NOT_MUTATED	NOT_MUTATED	NOT_MUTATED	NOT_MUTATED	NOT_MUTATED	NOT_MUTATED	NOT_MUTATED	NOT_MUTATED	NOT_MUTATED	MUTATED
GBM	TCGA-GBM	TCGA-19-1389	Male	51 years 32 days	Glioblastoma	white	NOT_MUTATED	NOT_MUTATED	NOT_MUTATED	NOT_MUTATED	NOT_MUTATED	NOT_MUTATED	NOT_MUTATED	NOT_MUTATED	NOT_MUTATED	NOT_MUTATED	NOT_MUTATED	NOT_MUTATED	NOT_MUTATED	NOT_MUTATED	NOT_MUTATED	NOT_MUTATED	NOT_MUTATED	NOT_MUTATED	NOT_MUTATED	NOT_MUTATED
GBM	TCGA-GBM	TCGA-28-1753	Male	53 years 8 days	Glioblastoma	white	NOT_MUTATED	MUTATED	NOT_MUTATED	MUTATED	NOT_MUTATED	NOT_MUTATED	NOT_MUTATED	NOT_MUTATED	NOT_MUTATED	NOT_MUTATED	NOT_MUTATED	NOT_MUTATED	NOT_MUTATED	NOT_MUTATED	NOT_MUTATED	NOT_MUTATED	NOT_MUTATED	NOT_MUTATED	NOT_MUTATED	NOT_MUTATED
GBM	TCGA-GBM	TCGA-76-6193	Male	78 years 253 days	Glioblastoma	not reported	NOT_MUTATED	MUTATED	NOT_MUTATED	NOT_MUTATED	NOT_MUTATED	NOT_MUTATED	NOT_MUTATED	NOT_MUTATED	NOT_MUTATED	NOT_MUTATED	NOT_MUTATED	MUTATED	NOT_MUTATED	NOT_MUTATED	NOT_MUTATED	NOT_MUTATED	NOT_MUTATED	NOT_MUTATED	NOT_MUTATED	NOT_MUTATED
GBM	TCGA-GBM	TCGA-12-3650	Male	46 years 337 days	Glioblastoma	white	NOT_MUTATED	NOT_MUTATED	NOT_MUTATED	NOT_MUTATED	NOT_MUTATED	NOT_MUTATED	MUTATED	NOT_MUTATED	NOT_MUTATED	NOT_MUTATED	NOT_MUTATED	NOT_MUTATED	NOT_MUTATED	NOT_MUTATED	NOT_MUTATED	NOT_MUTATED	NOT_MUTATED	NOT_MUTATED	NOT_MUTATED	NOT_MUTATED
GBM	TCGA-GBM	TCGA-14-1395	Male	52 years 244 days	Glioblastoma	white	NOT_MUTATED	NOT_MUTATED	NOT_MUTATED	MUTATED	MUTATED	NOT_MUTATED	NOT_MUTATED	NOT_MUTATED	NOT_MUTATED	NOT_MUTATED	NOT_MUTATED	NOT_MUTATED	NOT_MUTATED	NOT_MUTATED	NOT_MUTATED	NOT_MUTATED	NOT_MUTATED	NOT_MUTATED	NOT_MUTATED	NOT_MUTATED
GBM	TCGA-GBM	TCGA-32-2616	Female	48 years 249 days	Glioblastoma	white	NOT_MUTATED	MUTATED	MUTATED	MUTATED	NOT_MUTATED	NOT_MUTATED	NOT_MUTATED	MUTATED	MUTATED	NOT_MUTATED	NOT_MUTATED	MUTATED	NOT_MUTATED	MUTATED	MUTATED	MUTATED	NOT_MUTATED	NOT_MUTATED	NOT_MUTATED	NOT_MUTATED
GBM	TCGA-GBM	TCGA-06-5411	Male	51 years 205 days	Glioblastoma	white	NOT_MUTATED	NOT_MUTATED	NOT_MUTATED	MUTATED	NOT_MUTATED	NOT_MUTATED	NOT_MUTATED	NOT_MUTATED	NOT_MUTATED	NOT_MUTATED	NOT_MUTATED	NOT_MUTATED	NOT_MUTATED	NOT_MUTATED	NOT_MUTATED	NOT_MUTATED	NOT_MUTATED	NOT_MUTATED	NOT_MUTATED	NOT_MUTATED
GBM	TCGA-GBM	TCGA-28-5215	Female	62 years 41 days	Glioblastoma	white	NOT_MUTATED	MUTATED	NOT_MUTATED	NOT_MUTATED	NOT_MUTATED	NOT_MUTATED	NOT_MUTATED	NOT_MUTATED	NOT_MUTATED	NOT_MUTATED	NOT_MUTATED	NOT_MUTATED	NOT_MUTATED	NOT_MUTATED	NOT_MUTATED	NOT_MUTATED	NOT_MUTATED	NOT_MUTATED	NOT_MUTATED	NOT_MUTATED
GBM	TCGA-GBM	TCGA-19-5953	Male	58 years 20 days	Glioblastoma	white	NOT_MUTATED	NOT_MUTATED	NOT_MUTATED	MUTATED	NOT_MUTATED	NOT_MUTATED	NOT_MUTATED	NOT_MUTATED	MUTATED	NOT_MUTATED	NOT_MUTATED	NOT_MUTATED	NOT_MUTATED	NOT_MUTATED	NOT_MUTATED	NOT_MUTATED	NOT_MUTATED	NOT_MUTATED	NOT_MUTATED	NOT_MUTATED
GBM	TCGA-GBM	TCGA-14-1043	Male	61 years 112 days	Glioblastoma	white	NOT_MUTATED	NOT_MUTATED	NOT_MUTATED	NOT_MUTATED	NOT_MUTATED	NOT_MUTATED	NOT_MUTATED	NOT_MUTATED	MUTATED	NOT_MUTATED	NOT_MUTATED	NOT_MUTATED	NOT_MUTATED	NOT_MUTATED	NOT_MUTATED	NOT_MUTATED	NOT_MUTATED	NOT_MUTATED	NOT_MUTATED	NOT_MUTATED
GBM	TCGA-GBM	TCGA-06-0128	Male	66 years 111 days	Glioblastoma	white	MUTATED	MUTATED	NOT_MUTATED	NOT_MUTATED	NOT_MUTATED	NOT_MUTATED	NOT_MUTATED	NOT_MUTATED	NOT_MUTATED	NOT_MUTATED	NOT_MUTATED	NOT_MUTATED	NOT_MUTATED	NOT_MUTATED	NOT_MUTATED	NOT_MUTATED	NOT_MUTATED	NOT_MUTATED	NOT_MUTATED	NOT_MUTATED
GBM	TCGA-GBM	TCGA-12-1089	Male	64 years 43 days	Glioblastoma	white	NOT_MUTATED	NOT_MUTATED	NOT_MUTATED	MUTATED	NOT_MUTATED	NOT_MUTATED	NOT_MUTATED	NOT_MUTATED	NOT_MUTATED	NOT_MUTATED	NOT_MUTATED	NOT_MUTATED	NOT_MUTATED	NOT_MUTATED	NOT_MUTATED	NOT_MUTATED	NOT_MUTATED	NOT_MUTATED	NOT_MUTATED	NOT_MUTATED
GBM	TCGA-GBM	TCGA-27-1834	Male	56 years 114 days	Glioblastoma	white	NOT_MUTATED	NOT_MUTATED	NOT_MUTATED	NOT_MUTATED	NOT_MUTATED	NOT_MUTATED	NOT_MUTATED	NOT_MUTATED	NOT_MUTATED	NOT_MUTATED	NOT_MUTATED	NOT_MUTATED	NOT_MUTATED	NOT_MUTATED	NOT_MUTATED	NOT_MUTATED	NOT_MUTATED	NOT_MUTATED	NOT_MUTATED	NOT_MUTATED
GBM	TCGA-GBM	TCGA-19-5959	Female	77 years 325 days	Glioblastoma	white	NOT_MUTATED	NOT_MUTATED	NOT_MUTATED	MUTATED	NOT_MUTATED	NOT_MUTATED	NOT_MUTATED	NOT_MUTATED	NOT_MUTATED	NOT_MUTATED	NOT_MUTATED	NOT_MUTATED	NOT_MUTATED	NOT_MUTATED	NOT_MUTATED	NOT_MUTATED	NOT_MUTATED	NOT_MUTATED	NOT_MUTATED	NOT_MUTATED
GBM	TCGA-GBM	TCGA-16-0846	Male	85 years 65 days	Glioblastoma	white	NOT_MUTATED	MUTATED	NOT_MUTATED	MUTATED	NOT_MUTATED	NOT_MUTATED	NOT_MUTATED	NOT_MUTATED	NOT_MUTATED	NOT_MUTATED	NOT_MUTATED	NOT_MUTATED	NOT_MUTATED	NOT_MUTATED	NOT_MUTATED	NOT_MUTATED	NOT_MUTATED	NOT_MUTATED	NOT_MUTATED	NOT_MUTATED
GBM	TCGA-GBM	TCGA-28-1746	Female	77 years 178 days	Glioblastoma	white	NOT_MUTATED	MUTATED	NOT_MUTATED	MUTATED	NOT_MUTATED	NOT_MUTATED	NOT_MUTATED	NOT_MUTATED	NOT_MUTATED	NOT_MUTATED	NOT_MUTATED	NOT_MUTATED	NOT_MUTATED	NOT_MUTATED	NOT_MUTATED	NOT_MUTATED	NOT_MUTATED	NOT_MUTATED	NOT_MUTATED	NOT_MUTATED
GBM	TCGA-GBM	TCGA-32-2491	Male	63 years 121 days	Glioblastoma	white	NOT_MUTATED	MUTATED	NOT_MUTATED	NOT_MUTATED	NOT_MUTATED	NOT_MUTATED	MUTATED	MUTATED	NOT_MUTATED	NOT_MUTATED	NOT_MUTATED	MUTATED	NOT_MUTATED	NOT_MUTATED	NOT_MUTATED	NOT_MUTATED	NOT_MUTATED	NOT_MUTATED	NOT_MUTATED	NOT_MUTATED
GBM	TCGA-GBM	TCGA-06-2557	Male	76 years 221 days	Glioblastoma	black or african american	NOT_MUTATED	NOT_MUTATED	NOT_MUTATED	NOT_MUTATED	NOT_MUTATED	NOT_MUTATED	NOT_MUTATED	NOT_MUTATED	NOT_MUTATED	NOT_MUTATED	NOT_MUTATED	NOT_MUTATED	NOT_MUTATED	NOT_MUTATED	NOT_MUTATED	NOT_MUTATED	NOT_MUTATED	NOT_MUTATED	NOT_MUTATED	NOT_MUTATED
