# Supplementary material for: Machine learning-based prediction of glioma grading
Source: PLoS One. 2025 Dec 26;20(12):e0314831. doi: 10.1371/journal.pone.0314831 (PMC12742763; doi:10.1371/journal.pone.0314831)
Supplement: S5 Table — (XLSX) [file pone.0314831.s006.xlsx]

## Sheet: Sheet1
Model	AUC	95% CI Lower	95% CI Upper
MLP	0.909401	0.859246	0.949475
SVM	0.906841	0.857748	0.947385
DT	0.884227	0.830211	0.93465
GBDT	0.911392	0.865098	0.95141
RF	0.915588	0.869437	0.954052
XGBoost	0.917153	0.871642	0.956537
LightGBM	0.920993	0.878143	0.957488
LR	0.909686	0.86051	0.949374
KNN	0.915873	0.867125	0.955466
voting1 model	0.915233	0.869541	0.953514
voting2 model	0.913241	0.867286	0.952415
voting3 model	0.915375	0.869395	0.953139
voting4 model	0.921917	0.878826	0.958576
voting5 model	0.914237	0.867519	0.954627
voting6 model	0.915659	0.870851	0.953375
voting7 model	0.923908	0.880864	0.960325
voting8 model	0.914237	0.868882	0.952433
voting9 model	0.918006	0.873474	0.956207
voting10 model	0.922913	0.879666	0.958111
voting11 model	0.917081	0.87048	0.954655
voting12 model	0.915659	0.870386	0.953577
voting13 model	0.915801	0.870655	0.953978
voting14 model	0.924335	0.881946	0.95961
voting15 model	0.910823	0.864843	0.951431
voting16 model	0.918504	0.872364	0.955403
voting17 model	0.9259	0.882424	0.96182
voting18 model	0.916086	0.869668	0.953136
voting19 model	0.918575	0.874111	0.95595
voting20 model	0.924904	0.882891	0.958877
voting21 model	0.916797	0.869999	0.954662
voting22 model	0.918646	0.873136	0.957621
voting23 model	0.91829	0.874265	0.95704
voting24 model	0.91765	0.871905	0.95554
voting25 model	0.927535	0.885986	0.962536
stacking1 model	0.915375	0.869558	0.95422
stacking2 model	0.916086	0.870174	0.954498
stacking3 model	0.917081	0.871641	0.956468
stacking4 model	0.915233	0.869082	0.954041
stacking5 model	0.916441	0.870209	0.956042
stacking6 model	0.911179	0.865249	0.951355
stacking7 model	0.922557	0.880004	0.959609
stacking8 model	0.925473	0.880777	0.961964
stacking9 model	0.917864	0.872081	0.956486
