# Supplementary material for: Machine learning-based prediction of glioma grading
Source: PLoS One. 2025 Dec 26;20(12):e0314831. doi: 10.1371/journal.pone.0314831 (PMC12742763; doi:10.1371/journal.pone.0314831)
Supplement: S6 Table — (XLSX) [file pone.0314831.s007.xlsx]

## Sheet: Sheet1
Model	AUC	95% CI Lower	95% CI Upper
MLP	0.768764	0.69935	0.830719
SVM	0.792062	0.725923	0.851361
DT	0.778041	0.71579	0.83794
GBDT	0.767078	0.700739	0.829459
RF	0.796911	0.733539	0.853479
XGBoost	0.793169	0.731403	0.853996
LightGBM	0.778621	0.712947	0.837621
LR	0.777409	0.709371	0.837673
KNN	0.75564	0.686726	0.819524
voting1 model	0.782996	0.718046	0.843548
voting2 model	0.794065	0.72903	0.852415
voting3 model	0.780466	0.715004	0.841873
voting4 model	0.783101	0.719199	0.845426
voting5 model	0.801023	0.736998	0.858224
voting6 model	0.789005	0.724479	0.848621
voting7 model	0.778779	0.714937	0.84131
voting8 model	0.797017	0.733599	0.854697
voting9 model	0.793222	0.730647	0.853389
voting10 model	0.784683	0.717719	0.847067
voting11 model	0.788478	0.724962	0.846018
voting12 model	0.799336	0.735329	0.85801
voting13 model	0.786475	0.72303	0.844876
voting14 model	0.78911	0.727244	0.849445
voting15 model	0.807559	0.746146	0.864366
voting16 model	0.793854	0.729151	0.852499
voting17 model	0.790902	0.726685	0.850486
voting18 model	0.79923	0.735788	0.855465
voting19 model	0.800232	0.735045	0.857785
voting20 model	0.788899	0.726951	0.849851
voting21 model	0.78911	0.725615	0.849485
voting22 model	0.797227	0.736411	0.855413
voting23 model	0.802867	0.740462	0.860517
voting24 model	0.794803	0.732093	0.852415
voting25 model	0.794065	0.731746	0.852385
stacking1 model	0.781309	0.716534	0.842276
stacking2 model	0.780255	0.714877	0.841432
stacking3 model	0.793432	0.73162	0.853949
stacking4 model	0.797965	0.733942	0.854906
stacking5 model	0.800759	0.737638	0.857112
stacking6 model	0.80798	0.746537	0.864491
stacking7 model	0.786053	0.721847	0.848556
stacking8 model	0.781415	0.716799	0.841161
stacking9 model	0.795277	0.732864	0.853885
