# Supplementary material for: Machine learning-based prediction of glioma grading
Source: PLoS One. 2025 Dec 26;20(12):e0314831. doi: 10.1371/journal.pone.0314831 (PMC12742763; doi:10.1371/journal.pone.0314831)
Supplement: S7 Table — (XLSX) [file pone.0314831.s008.xlsx]

## Sheet: Sheet1
Model Parameters	Parameter Ranges
Decision Tree
criterion	gini, entropy
splitter	best, random
max_features	None, sqrt, log2
Gradient Boosting Decision Tree
n_estimators	25, 50, 100
learning_rate	0.01, 0.05, 0.1
max_features	None, sqrt, log2
K-Nearest Neighbors
classifier__n_neighbors	range(5, 51)
classifier__weights	uniform, distance
classifier__p	1, 2
classifier__algorithm	auto, ball_tree, kd_tree, brute
LightGBM
n_estimators	50, 100, 200
learning_rate	0.01, 0.1, 0.3
num_leaves	10, 20, 30, 40
subsample	0.6, 0.8, 1.0
colsample_bytree	0.6, 0.8, 1.0
Logistic Regression
C	0.001, 0.01, 0.1, 1, 10, 100
MLP
hidden_layer_sizes	(50,), (100,), (50, 50), (100, 100)
activation	relu, tanh
solver	adam, sgd
learning_rate	constant, adaptive
Random Forest
n_estimators	10, 25, 50
criterion	gini, entropy
max_features	None, sqrt, log2
SVM
kernel	linear, sigmoid, rbf
gamma	scale, auto, 0.01, 0.1, 1, 10
XGBoost
n_estimators	50, 100, 200, 500, 1000
learning_rate	0.001, 0.01, 0.1, 0.3
subsample	0.4, 0.6, 0.8, 1.0
colsample_bytree	0.4, 0.6, 0.8, 1.0
max_depth	3, 5, 7, 10
gamma	0, 0.1, 0.2, 0.5
