# Supplementary material for: Machine learning-based prediction of glioma grading
Source: PLoS One. 2025 Dec 26;20(12):e0314831. doi: 10.1371/journal.pone.0314831 (PMC12742763; doi:10.1371/journal.pone.0314831)
Supplement: S8 Table — (XLSX) [file pone.0314831.s009.xlsx]

## Sheet: Sheet1
Parameters	DC	GBDT	KNN	LightGBM	LR	MLP	RF	SVM	XGBoost
preprocessor__sparse_threshold	NA	NA	0.3	NA	NA	NA	NA	NA	NA
enable_categorical	NA	NA	NA	NA	NA	NA	NA	NA	FALSE
batch_size	NA	NA	NA	NA	NA	auto	NA	NA	NA
nesterovs_momentum	NA	NA	NA	NA	NA	TRUE	NA	NA	NA
min_child_samples	NA	NA	NA	20	NA	NA	NA	NA	NA
decision_function_shape	NA	NA	NA	NA	NA	NA	NA	ovr	NA
verbose	NA	0	FALSE	NA	0	FALSE	0	FALSE	NA
subsample	NA	1	NA	1	NA	NA	NA	NA	0.8
coef0	NA	NA	NA	NA	NA	NA	NA	0	NA
preprocessor__cat__sparse_output	NA	NA	TRUE	NA	NA	NA	NA	NA	NA
preprocessor__force_int_remainder_cols	NA	NA	TRUE	NA	NA	NA	NA	NA	NA
min_impurity_decrease	0	0	NA	NA	NA	NA	0	NA	NA
classifier__n_neighbors	NA	NA	25	NA	NA	NA	NA	NA	NA
min_samples_split	9	5	NA	NA	NA	NA	2	NA	NA
subsample_for_bin	NA	NA	NA	200000	NA	NA	NA	NA	NA
importance_type	NA	NA	NA	split	NA	NA	NA	NA	NA
preprocessor__cat__feature_name_combiner	NA	NA	concat	NA	NA	NA	NA	NA	NA
classifier__p	NA	NA	1	NA	NA	NA	NA	NA	NA
oob_score	NA	NA	NA	NA	NA	NA	FALSE	NA	NA
verbosity	NA	NA	NA	-1	NA	NA	NA	NA	NA
reg_alpha	NA	NA	NA	0.1	NA	NA	NA	NA	0.1
beta_1	NA	NA	NA	NA	NA	0.9	NA	NA	NA
degree	NA	NA	NA	NA	NA	NA	NA	3	NA
boosting_type	NA	NA	NA	gbdt	NA	NA	NA	NA	NA
gamma	NA	NA	NA	NA	NA	NA	NA	scale	0.5
classifier__weights	NA	NA	uniform	NA	NA	NA	NA	NA	NA
min_child_weight	NA	NA	NA	0.001	NA	NA	NA	NA	NA
dual	NA	NA	NA	NA	FALSE	NA	NA	NA	NA
bootstrap	NA	NA	NA	NA	NA	NA	TRUE	NA	NA
max_fun	NA	NA	NA	NA	NA	15000	NA	NA	NA
kernel	NA	NA	NA	NA	NA	NA	NA	linear	NA
shuffle	NA	NA	NA	NA	NA	TRUE	NA	NA	NA
warm_start	NA	FALSE	NA	NA	FALSE	FALSE	FALSE	NA	NA
classifier__algorithm	NA	NA	ball_tree	NA	NA	NA	NA	NA	NA
shrinking	NA	NA	NA	NA	NA	NA	NA	TRUE	NA
alpha	NA	NA	NA	NA	NA	1.5	NA	NA	NA
momentum	NA	NA	NA	NA	NA	0.9	NA	NA	NA
validation_fraction	NA	0.1	NA	NA	NA	0.1	NA	NA	NA
epsilon	NA	NA	NA	NA	NA	1e-08	NA	NA	NA
criterion	gini	friedman_mse	NA	NA	NA	NA	gini	NA	NA
C	NA	NA	NA	NA	10	NA	NA	1	NA
preprocessor__cat__categories	NA	NA	auto	NA	NA	NA	NA	NA	NA
objective	NA	NA	NA	NA	NA	NA	NA	NA	binary:logistic
penalty	NA	NA	NA	NA	l2	NA	NA	NA	NA
colsample_bytree	NA	NA	NA	1	NA	NA	NA	NA	0.6
probability	NA	NA	NA	NA	NA	NA	NA	TRUE	NA
subsample_freq	NA	NA	NA	0	NA	NA	NA	NA	NA
max_iter	NA	NA	NA	NA	1000	250	NA	-1	NA
cache_size	NA	NA	NA	NA	NA	NA	NA	200	NA
multi_class	NA	NA	NA	NA	deprecated	NA	NA	NA	NA
classifier__metric	NA	NA	minkowski	NA	NA	NA	NA	NA	NA
break_ties	NA	NA	NA	NA	NA	NA	NA	FALSE	NA
fit_intercept	NA	NA	NA	NA	TRUE	NA	NA	NA	NA
learning_rate_init	NA	NA	NA	NA	NA	0.001	NA	NA	NA
preprocessor__num__with_std	NA	NA	TRUE	NA	NA	NA	NA	NA	NA
reg_lambda	NA	NA	NA	1	NA	NA	NA	NA	1
classifier__leaf_size	NA	NA	30	NA	NA	NA	NA	NA	NA
max_features	sqrt	sqrt	NA	NA	NA	NA	NA	NA	NA
splitter	best	NA	NA	NA	NA	NA	NA	NA	NA
random_state	42	42	NA	42	42	42	42	42	42
min_split_gain	NA	NA	NA	0	NA	NA	NA	NA	NA
min_weight_fraction_leaf	0	0	NA	NA	NA	NA	0	NA	NA
tol	NA	0.0001	NA	NA	0.0001	0.0001	NA	0.001	NA
preprocessor__num	NA	NA	StandardScaler()	NA	NA	NA	NA	NA	NA
preprocessor__cat__handle_unknown	NA	NA	ignore	NA	NA	NA	NA	NA	NA
n_estimators	NA	50	NA	100	NA	NA	25	NA	500
ccp_alpha	0	0	NA	NA	NA	NA	0	NA	NA
early_stopping	NA	NA	NA	NA	NA	FALSE	NA	NA	NA
power_t	NA	NA	NA	NA	NA	0.5	NA	NA	NA
num_leaves	NA	NA	NA	10	NA	NA	NA	NA	NA
max_depth	15	5	NA	3	NA	NA	3	NA	7
n_iter_no_change	NA	NA	NA	NA	NA	10	NA	NA	NA
n_neighbors	NA	NA	25	NA	NA	NA	NA	NA	NA
p	NA	NA	1	NA	NA	NA	NA	NA	NA
preprocessor__remainder	NA	NA	drop	NA	NA	NA	NA	NA	NA
activation	NA	NA	NA	NA	NA	tanh	NA	NA	NA
solver	NA	NA	NA	NA	liblinear	adam	NA	NA	NA
hidden_layer_sizes	NA	NA	NA	NA	NA	(50, 50)	NA	NA	NA
preprocessor__verbose_feature_names_out	NA	NA	TRUE	NA	NA	NA	NA	NA	NA
preprocessor__verbose	NA	NA	FALSE	NA	NA	NA	NA	NA	NA
beta_2	NA	NA	NA	NA	NA	0.999	NA	NA	NA
preprocessor__num__copy	NA	NA	TRUE	NA	NA	NA	NA	NA	NA
min_samples_leaf	6	2	NA	NA	NA	NA	1	NA	NA
preprocessor__num__with_mean	NA	NA	TRUE	NA	NA	NA	NA	NA	NA
loss	NA	log_loss	NA	NA	NA	NA	NA	NA	NA
learning_rate	NA	0.05	NA	0.1	NA	constant	NA	NA	0.01
