# Supplementary material for: Machine learning-based prediction of glioma grading
Source: PLoS One. 2025 Dec 26;20(12):e0314831. doi: 10.1371/journal.pone.0314831 (PMC12742763; doi:10.1371/journal.pone.0314831)
Supplement: S9 Table — (XLSX) [file pone.0314831.s010.xlsx]

## Sheet: Sheet1
Test set	RF_AUC	Voting25_AUC	Delong_Z	Delong_P
TCGA test set	0.915588	0.927535	-0.273571	0.784414
CGGA Validation set	0.796911	0.794065	0.0581762	0.953608
