# Supplementary material for: Machine learning-based prediction of glioma grading
Source: PLoS One. 2025 Dec 26;20(12):e0314831. doi: 10.1371/journal.pone.0314831 (PMC12742763; doi:10.1371/journal.pone.0314831)
Supplement: S3 File — (ZIP) [file pone.0314831.s013.zip]

Archive with 44 entries (43 files):
- S3 File/
- S3 File/Decision Tree_calibration_curve.png
- S3 File/Gradient Boosting Trees_calibration_curve.png
- S3 File/K-Nearest Neighbors_calibration_curve.png
- S3 File/LightGBM_calibration_curve.png
- S3 File/Logistic Regression_calibration_curve.png
- S3 File/MLP_calibration_curve.png
- S3 File/Random Forest_calibration_curve.png
- S3 File/stacking1_model_calibration_curve.png
- S3 File/stacking2_model_calibration_curve.png
- S3 File/stacking3_model_calibration_curve.png
- S3 File/stacking4_model_calibration_curve.png
- S3 File/stacking5_model_calibration_curve.png
- S3 File/stacking6_model_calibration_curve.png
- S3 File/stacking7_model_calibration_curve.png
- S3 File/stacking8_model_calibration_curve.png
- S3 File/stacking9_model_calibration_curve.png
- S3 File/SVM_calibration_curve.png
- S3 File/voting10_model_calibration_curve.png
- S3 File/voting11_model_calibration_curve.png
- S3 File/voting12_model_calibration_curve.png
- S3 File/voting13_model_calibration_curve.png
- S3 File/voting14_model_calibration_curve.png
- S3 File/voting15_model_calibration_curve.png
- S3 File/voting16_model_calibration_curve.png
- S3 File/voting17_model_calibration_curve.png
- S3 File/voting18_model_calibration_curve.png
- S3 File/voting19_model_calibration_curve.png
- S3 File/voting1_model_calibration_curve.png
- S3 File/voting20_model_calibration_curve.png
- S3 File/voting21_model_calibration_curve.png
- S3 File/voting22_model_calibration_curve.png
- S3 File/voting23_model_calibration_curve.png
- S3 File/voting24_model_calibration_curve.png
- S3 File/voting25_model_calibration_curve.png
- S3 File/voting2_model_calibration_curve.png
- S3 File/voting3_model_calibration_curve.png
- S3 File/voting4_model_calibration_curve.png
- S3 File/voting5_model_calibration_curve.png
- S3 File/voting6_model_calibration_curve.png
- S3 File/voting7_model_calibration_curve.png
- S3 File/voting8_model_calibration_curve.png
- S3 File/voting9_model_calibration_curve.png
- S3 File/XGBoost_calibration_curve.png
